# Supplementary material for: Brain developmental and cortical connectivity changes in transgenic monkeys carrying the human-specific duplicated gene SRGAP2C
Source: Natl Sci Rev. 2023 Nov 3;10(11):nwad281. doi: 10.1093/nsr/nwad281 (PMC10712708; doi:10.1093/nsr/nwad281)
Supplement: nwad281_Supplemental_Files [file nwad281_supplemental_files.zip]

Archive with 4 entries (4 files):
- Supplementary_figures.pdf
- Supplementary_Table_1.pdf
- Supplementary_tables-2-8.xlsx
- Supplementary Materials and Methods.docx
