# Supplementary material for: Brain developmental and cortical connectivity changes in transgenic monkeys carrying the human-specific duplicated gene SRGAP2C
Source: Natl Sci Rev. 2023 Nov 3;10(11):nwad281. doi: 10.1093/nsr/nwad281 (PMC10712708; doi:10.1093/nsr/nwad281)
Supplement: nwad281_Supplemental_Files [file nwad281_supplemental_files.zip › Supplementary_tables-2-8.xlsx]

## Sheet: Supplementary Table 2
Supplementary Table 2. The sequences of the PCR primers.
Name	Sequence	Size(bp)	Reference
srGAP2C-nest-pair1
Forward	AAACCAGGTGAAGTGGGAAAG	734	This study
Reverse	CCATGTGGGGCTGAAACTC
srGAP2C-nest-pair2
Forward	CCAGGTGAAGTGGGAAAGCA	465	This study
Reverse	GCCTCCAAAGCCAGCAAGTA
srGAP2C-typing
Forward	AGGAATTTTCCGGGTGTC	205	Charrier, Cécile, et al. 2012
Reverse	TAGGAGGACTTTCCGGATG
EGFP-nest-pair1
Forward	AAGGGCGAGGAGCTGTTCA	478	This study
Reverse	TGATGCCGTTCTTCTGCTT
EGFP-nest-pair2
Forward	CAGTGCTTCAGCCGCTACCC	205	This study
Reverse	GGATGTTGCCGTCCTCCTTG
EGFP-typing
Forward	AAGGGCGAGGAGCTGTTCA	215	This study
Reverse	TAGCGGCTGAAGCACTGCA
GAPDH
Forward	AGCCACATCGCTCAGACACC	305	Charrier, Cécile, et al. 2012
Reverse	GTACTCAGCGCCAGCATCG
srGAP2A
Forward	AGGAATTTTCCGGGTGTC	205	Charrier, Cécile, et al. 2012
Reverse	TAGGAGGACTTTCCGGATG
ID2-qPCR
Forward	CAAGGAGGACAAGTTGAACGG	86	This study
Reverse	AGAACACCCTGGGAAGATGA
CPNE6-qPCR
Forward	CTGAGACTCGCACTGCTATCG	112	This study
Reverse	CCGTCGTCGCCATCCA
SLC2A13-qPCR
Forward	TGGCTTGTTGAGAAAGTGGG	124	This study
Reverse	GGGGAAACTTGGGCTGATAG
GAPDH-qPCR
Forward	TGTTGCCATCAATGACCCCT	110	This study
Reverse	TTGATGACGAGCTTCCCGTT
Tilter-validation
Forward	GACTCAGCGCTGCCTCAGT	316	This study
Reverse	CAGGAAGTGTTCTGCCAGCT

## Sheet: Supplementary Table 3
Supplementary Table 3. The intergration sites of srGAP2C in the genomes of the TG monkeys.
TG01
3 copies
Genomic Location	Overlapping Gene(s)	Orientation	Length
3:6851381-6851483		Reverse	103
7:17845378-17845568		Reverse	191
12:128147612-128147819		Reverse	208
TG02
1 copy
Genomic Location	Overlapping Gene(s)	Orientation	Length
9:67651902-67652212	CTNNA3 (Intron)	Forward	311
TG03
1 copy
Genomic Location	Overlapping Gene(s)	Orientation	Length
X:41116540-41116880		Forward	341
TG04
4 copies
Genomic Location	Overlapping Gene(s)	Orientation	Length
11:128533159-128533539	TMEM132D (Intron)	Forward	381
14:76635415-76635634	ENSMFAG00000060123 (Intron)	Forward	220
7:15328040-15328468		Forward	429
7:28783991-28784220		Forward	230
TG05
4 copies
Genomic Location	Overlapping Gene(s)	Orientation	Length
7:53329250-53329270	SNUPN (Intron)	Reverse	21
4:126012503-126012522	ZNF318 (Intron)	Forward	20
18:48426944-48427052	CCDC178 (Intron)	Forward	109
7:15328027-15328468		Forward	442
TG06
3 copies
Genomic Location	Overlapping Gene(s)	Orientation	Length
X:131788932-131788987		Forward	56
9:115685402-115685861		Forward	460
12:71599497-71599538		Reverse	42
TG07
6 copies
Genomic Location	Overlapping Gene(s)	Orientation	Length
2:154670438-154670526		Reverse	89
3:172238211-172238384	TPK1 (Intron)	Forward	175
5:98879994-98880368	PPP3CA (Intron)	Reverse	375
13:49852265-49852644	FANCL (Intron)	Reverse	380
9:36458202-36458582		Reverse	381
3:61851386-61851479		Forward	94
TG08
2 copies
Genomic Location	Overlapping Gene(s)	Orientation	Length
6:24627871-24628744		Forward	874
3:27614386-27614553		Forward	168
TG09
2 copies
Genomic Location	Overlapping Gene(s)	Orientation	Length
3:27613228-27614095		Forward	868
X:145464436-145464656	GABRA3 (Intron)	Reverse	221
TG10
2 copies
Genomic Location	Overlapping Gene(s)	Orientation	Length
6:24627871-24628766		Forward	896
8:3714689-3714871		Reverse	188
TG11
3 copies
Genomic Location	Overlapping Gene(s)	Orientation	Length
7:7845378-7845568	FAM189A1 (Intron)	Forward	191
13:49252542-49252859		Forward	318
7:163723210-163724102		Reverse	897
TG12
4 copies
Genomic Location	Overlapping Gene(s)	Orientation	Length
2:169917650-169917851		Reverse	206
3:100298018-100298306		Forward	289
2:171113976-171114814		Reverse	844
11:33224125-33224187	SINHCAF (Intron)	Reverse	63
TG13
2 copies
Genomic Location	Overlapping Gene(s)	Orientation	Length
2:30367406-30367442	TBC1D5（Intron）	Reverse	37
2:67945124-67945159	SI (Intron)	Reverse	36
TG14
4 copies
Genomic Location	Overlapping Gene(s)	Orientation	Length
7:81116540-81116882		Reverse	343
7:113329258-113329377	MAP4K5 (Intron)	Forward	120
11:63772196-63772263		Reverse	68
11:37109676-37109895		Reverse	210
TG15
3 copies
Genomic Location	Overlapping Gene(s)	Orientation	Length
13:62903572-62903773		Forward	221
14:39614608-39614729		Forward	122
X:50037130-50037363		Reverse	234

## Sheet: Supplementary Table 4
Supplementary Table 4. The differentially expressed genes between the TG monkeys and the WT controsls at E80.
TGvsWT_DEG_Upgene_CP list							TGvsWT_DEG_Downgene_CP list								TGvsWT_DEG_Upgene_OSVZ list								TGvsWT_DEG_Downgene_OSVZ list								TGvsWT_DEG_Upgene_SVZ list								TGvsWT_DEG_Downgene_SVZ list								TGvsWT_DEG_Upgene_VZ list
	Genename	log2FoldChange	pvalue	padj	expression			Genename	log2FoldChange	pvalue	padj	expression				Genename	log2FoldChange	pvalue	padj	expression				Genename	log2FoldChange	pvalue	padj	expression				Genename	log2FoldChange	pvalue	padj	expression				Genename	log2FoldChange	pvalue	padj	expression				Genename	log2FoldChange
1	SRGAP2C	7.14816	2.02e-08	1.55e-06	Up-regulated		1	MET	-3.75559	6.57e-30	4.41e-26	Down-regulated			1	SRGAP2C	6.50598	9.27e-06	0.00103723	Up-regulated			1	PHGR1	-4.41262	0.000260828	0.0104039	Down-regulated			1	FGF19	5.48612	0.000855913	0.0296216	Up-regulated			1	GPR152	-5.01572	0.00160371	0.0452727	Down-regulated			1	FAM205C	4.9247
2	FAM205C	6.20164	1.35e-05	0.00032937	Up-regulated		2	ANLN	-3.51483	1.3e-06	4.88e-05	Down-regulated			2	GTSF1	6.09361	3.01e-08	7.85e-06	Up-regulated			2	SPESP1	-2.92568	1.15e-10	6.68e-08	Down-regulated			2	SRGAP2C	5.28554	0.000618008	0.0246418	Up-regulated			2	CFTR	-4.05143	0.00127323	0.039154	Down-regulated			2	EPCAM	4.90957
3	GTSF1	4.84943	2.24e-06	7.44e-05	Up-regulated		3	F3	-3.0107	5.97e-05	0.00107112	Down-regulated			3	FAM205C	5.34481	3.47e-06	0.000507146	Up-regulated			3	GSTM1	-2.83297	0.000215941	0.00913867	Down-regulated			3	LHX8	4.81611	7.46e-13	1.32e-09	Up-regulated			3	HSPB3	-3.82769	2.57e-07	6.72e-05	Down-regulated			3	STAC	4.48845
4	SSTR3	4.75445	0.000183166	0.00255805	Up-regulated		4	SPESP1	-2.77901	5.12e-10	6.81e-08	Down-regulated			4	TTR	4.37785	2.5e-15	4.35e-12	Up-regulated			4	GCNT1	-2.16064	0.000802791	0.0233232	Down-regulated			4	EPCAM	4.31728	0.000170775	0.0108167	Up-regulated			4	VIP	-3.54772	5.55e-05	0.00480302	Down-regulated			4	NTN1	4.42087
5	TFAP2D	4.63873	1.83e-05	0.000423128	Up-regulated		5	MEIG1	-2.53661	2.42e-17	2.32e-14	Down-regulated			5	EPCAM	4.36559	3.03e-05	0.00243916	Up-regulated			5	SPATA22	-2.07542	0.000160677	0.00738152	Down-regulated			5	FAM205C	4.27665	0.00105002	0.0339153	Up-regulated			5	RBM20	-3.54528	5.57e-07	0.00013324	Down-regulated			5	GTSF1	4.37699
6	CYP2E1	4.04816	9.14e-05	0.00149183	Up-regulated		6	TSTD1	-2.48851	9.49e-12	2.32e-09	Down-regulated			6	FOLR1	3.92081	0.000831433	0.0236499	Up-regulated			6	MEIG1	-1.78809	7.1e-06	0.000852978	Down-regulated			6	PNMA6A	4.26533	0.000548862	0.0230571	Up-regulated			6	SYPL2	-2.97086	0.000792312	0.0287439	Down-regulated			6	CRYM	4.0187
7	C7	3.72493	0.000919673	0.0085615	Up-regulated		7	DCN	-2.44489	0.000522489	0.00560215	Down-regulated			7	LAMP5	3.66528	4.64e-19	2.14e-15	Up-regulated			7	GABRG1	-1.58649	0.000407949	0.0142542	Down-regulated			7	DMC1	4.21062	1.41e-16	9.93e-13	Up-regulated			7	APOBEC3A	-2.9361	1.95e-06	0.000334817	Down-regulated			7	PRDM12	3.87738
8	HELT	3.62054	0.00105272	0.00937119	Up-regulated		8	ASCL1	-2.3657	2.25e-08	1.7e-06	Down-regulated			8	SQOR	3.62015	3.74e-05	0.00279037	Up-regulated			8	SHISA6	-1.5376	0.000227883	0.00952782	Down-regulated			8	GTSF1	3.93786	0.000408439	0.0190898	Up-regulated			8	LGALS3BP	-2.81899	0.000222936	0.0126885	Down-regulated			8	FZD5	3.48788
9	SQOR	3.57844	0.000125757	0.00190537	Up-regulated		9	EPHA4	-2.35822	1.65e-05	0.000387926	Down-regulated			9	TAC1	3.55361	1.62e-09	7.5e-07	Up-regulated			9	MESP2	-1.47639	0.00110447	0.0288184	Down-regulated			9	LMO1	3.7895	9.11e-09	4e-06	Up-regulated			9	CA14	-2.63845	7.14e-06	0.000932629	Down-regulated			9	LAMP5	3.45733
10	MYOZ3	3.46646	2.74e-06	8.88e-05	Up-regulated		10	STC1	-2.33225	3.34e-16	2.81e-13	Down-regulated			10	ADAD2	3.48846	4.31e-05	0.00304279	Up-regulated			10	CYP2A27P	-1.47296	0.00244666	0.0481136	Down-regulated			10	MADCAM1	3.77641	0.000348391	0.0170748	Up-regulated			10	CCK	-2.6177	7.91e-07	0.000171743	Down-regulated			10	RAG1	3.42418
11	AIRE	3.39299	3.22e-08	2.26e-06	Up-regulated		11	DKKL1	-2.30296	2.31e-09	2.54e-07	Down-regulated			11	PDYN	3.30864	7.15e-09	2.36e-06	Up-regulated			11	TTC23L	-1.3103	0.000391319	0.0138569	Down-regulated			11	CCDC198	3.74027	0.00139562	0.0414571	Up-regulated			11	WNT5A	-2.60966	3.36e-05	0.00328391	Down-regulated			11	CES1	3.30957
12	GCG	3.33622	0.00257055	0.018471	Up-regulated		12	HSF2BP	-2.11357	4.45e-19	5.97e-16	Down-regulated			12	HTR2C	3.27233	0.000159888	0.00737344	Up-regulated			12	PAPPA2	-1.28042	0.000961347	0.0263204	Down-regulated			12	CAPSL	3.73777	0.00116516	0.0366285	Up-regulated			12	NR2F2	-2.57566	0.00041958	0.0193763	Down-regulated			12	LMO1	3.25703
13	TRH	3.31893	3.12e-15	2.21e-12	Up-regulated		13	APOBEC3C	-2.04917	4.56e-05	0.000866105	Down-regulated			13	ISL1	3.12352	0.000159689	0.00737344	Up-regulated			13	LGALS3BP	-1.27372	8.01e-15	1.24e-11	Down-regulated			13	GDF10	3.502	8.85e-05	0.006824	Up-regulated			13	GSTM1	-2.55287	0.000812892	0.0291217	Down-regulated			13	DMC1	3.23181
14	SRMS	3.25861	0.00189128	0.014667	Up-regulated		14	BMPR1B	-2.03718	0.000555375	0.00584282	Down-regulated			14	BTNL8	3.06323	1.08e-16	2.5e-13	Up-regulated			14	DTX3L	-1.22593	0.000132147	0.00664613	Down-regulated			14	BFSP1	3.46358	3.59e-09	1.88e-06	Up-regulated			14	MRGPRF	-2.50871	0.0001468	0.00982031	Down-regulated			14	KCNK18	3.14072
15	BTNL8	3.23477	6.79e-33	9.12e-29	Up-regulated		15	KLC3	-1.93531	1.37e-09	1.6e-07	Down-regulated			15	SIX3	3.0396	7.09e-07	0.000129535	Up-regulated			15	VCAM1	-1.22147	0.00216575	0.0449769	Down-regulated			15	NTN1	3.42045	4.28e-17	6.05e-13	Up-regulated			15	DMRTB1	-2.5004	3.46e-09	1.88e-06	Down-regulated			15	GPR37L1	2.98478
16	SSTR4	3.2081	0.00176791	0.013889	Up-regulated		16	FGF7	-1.88989	0.00349233	0.0231625	Down-regulated			16	EGR1	3.03425	2.08e-24	2.88e-20	Up-regulated			16	MLH1	-1.15562	3.4e-19	2.14e-15	Down-regulated			16	MOCOS	3.37347	2.59e-09	1.53e-06	Up-regulated			16	HRH3	-2.34248	0.000229637	0.0128624	Down-regulated			16	MOCOS	2.98237
17	CERS3	3.07907	4.64e-06	0.000136607	Up-regulated		17	FST	-1.8865	4.76e-14	2.28e-11	Down-regulated			17	CD244	2.94759	0.00110825	0.0288184	Up-regulated			17	DOC2B	-1.15305	2.35e-07	4.95e-05	Down-regulated			17	KCNK18	3.35306	5.87e-05	0.00501938	Up-regulated			17	SPESP1	-2.16486	1.57e-05	0.0018111	Down-regulated			17	CNTN5	2.96551
18	TRPV3	2.98551	0.000715956	0.00705653	Up-regulated		18	FGG	-1.86129	0.00467315	0.0286842	Down-regulated			18	RGS1	2.71797	4.16e-06	0.000577843	Up-regulated			18	LACTB2	-1.15289	0.000156654	0.00737344	Down-regulated			18	CLRN1	3.19289	1.61e-12	2.52e-09	Up-regulated			18	SCRG1	-2.10772	0.000437931	0.0198759	Down-regulated			18	SPARCL1	2.79659
19	CYP1B1	2.87408	2.39e-07	1.22e-05	Up-regulated		19	FNDC1	-1.85417	0.0095833	0.0484361	Down-regulated			19	DMC1	2.66806	9.57e-05	0.00548644	Up-regulated			19	AIFM2	-1.14899	0.000233422	0.00968467	Down-regulated			19	STAC	2.90683	1.32e-06	0.000241273	Up-regulated			19	MESP2	-2.08489	6.19e-08	1.9e-05	Down-regulated			19	SLC5A7	2.7583
20	MYO15A	2.87259	0.00127718	0.0107829	Up-regulated		20	MX1	-1.80262	0.000189677	0.00261151	Down-regulated			20	ANKRD62	2.66226	0.000215024	0.00912765	Up-regulated			20	MASP1	-1.14869	2.16e-13	2.14e-10	Down-regulated			20	SQOR	2.89249	8.89e-06	0.0011199	Up-regulated			20	LRATD2	-2.05674	0.000796035	0.0287439	Down-regulated			20	ADGRD2	2.64706
21	MKX	2.84612	0.0065652	0.0369267	Up-regulated		21	SEMA3E	-1.78669	7.2e-10	9.2e-08	Down-regulated			21	PCP4	2.36613	1.32e-13	1.41e-10	Up-regulated			21	SLC36A1	-1.12898	0.000798427	0.0233232	Down-regulated			21	CES1	2.79999	1.64e-11	1.65e-08	Up-regulated			21	OTX1	-2.04901	2.95e-06	0.000463196	Down-regulated			21	UPP1	2.48014
22	ADRA1A	2.80205	5.14e-20	7.67e-17	Up-regulated		22	PTX3	-1.77445	5.1e-14	2.36e-11	Down-regulated			22	WFIKKN2	2.28621	1.55e-05	0.00154702	Up-regulated			22	AS3MT	-1.11971	0.00248396	0.0486063	Down-regulated			22	TLL2	2.77344	3.35e-08	1.15e-05	Up-regulated			22	COL6A3	-1.98834	0.000195718	0.0117058	Down-regulated			22	BFSP1	2.46171
23	TBX22	2.77858	0.00403316	0.0256472	Up-regulated		23	SLC16A10	-1.75769	1.35e-07	7.47e-06	Down-regulated			23	TACR1	2.26405	0.00168584	0.0379273	Up-regulated			23	FST	-1.09937	2.8e-06	0.000433479	Down-regulated			23	HDC	2.71286	0.000149232	0.00993592	Up-regulated			23	MYO5C	-1.94861	0.000457401	0.0202389	Down-regulated			23	NT5E	2.36807
24	SLC47A1	2.75739	0.00797603	0.0423936	Up-regulated		24	ZNF563	-1.71497	0.00607667	0.0347539	Down-regulated			24	ODF3B	2.23794	9.92e-05	0.00559659	Up-regulated			24	CNIH3	-1.03951	5.25e-07	0.000102649	Down-regulated			24	SLC27A2	2.69351	0.00131321	0.0401212	Up-regulated			24	HNF4G	-1.93976	0.000617895	0.0246418	Down-regulated			24	LRAT	2.36223
25	SNX31	2.74937	0.00208514	0.015823	Up-regulated		25	NPY	-1.6882	0.000122732	0.00186798	Down-regulated			25	EDN1	2.21482	1.43e-08	4.4e-06	Up-regulated			25	GRM5	-1.00261	0.000272896	0.0107553	Down-regulated			25	FZD5	2.6414	4.53e-08	1.52e-05	Up-regulated			25	TDRD9	-1.92816	0.000280806	0.0146799	Down-regulated			25	ANGPTL7	2.3551
26	STC2	2.74268	4.49e-10	6.09e-08	Up-regulated		26	EPHA3	-1.65697	1.96e-05	0.000445883	Down-regulated			26	SP140	2.12318	0.00151275	0.0349791	Up-regulated			26	COL4A6	-0.961727	0.0007434	0.0221441	Down-regulated			26	CRYM	2.60584	1.31e-09	8.02e-07	Up-regulated			26	MFAP4	-1.891	1.09e-06	0.000204979	Down-regulated			26	CYSLTR2	2.34028
27	KLK6	2.72076	0.00259063	0.0185694	Up-regulated		27	RBP7	-1.61495	7.23e-05	0.00124515	Down-regulated			27	IFI44L	2.11851	0.00195814	0.0414976	Up-regulated			27	CCDC177	-0.947914	2.25e-07	4.8e-05	Down-regulated			27	BTNL8	2.58764	6.42e-11	5.03e-08	Up-regulated			27	EGFR	-1.88528	3.86e-07	9.4e-05	Down-regulated			27	CLEC2L	2.29947
28	CPNE8	2.70902	0.000220303	0.00292806	Up-regulated		28	MLH1	-1.61213	1.22e-22	2.35e-19	Down-regulated			28	DRD2	2.11341	1.78e-05	0.00171458	Up-regulated			28	C6orf52	-0.93616	0.000297477	0.0113606	Down-regulated			28	LGR4	2.5498	2.19e-12	3.1e-09	Up-regulated			28	GFRAL	-1.88025	8.16e-06	0.00103796	Down-regulated			28	LUZP2	2.26719
29	NMU	2.64473	5.32e-06	0.000153623	Up-regulated		29	ARHGEF16	-1.58328	0.000904775	0.008458	Down-regulated			29	GBP7	2.1007	4.34e-06	0.000590956	Up-regulated			29	SSTR2	-0.929345	9.04e-08	2.09e-05	Down-regulated			29	TSKS	2.51534	0.000307607	0.0156746	Up-regulated			29	SSTR2	-1.86871	0.000689954	0.0266085	Down-regulated			29	TMEM100	2.24774
30	CPZ	2.59804	0.00379815	0.024575	Up-regulated		30	CASZ1	-1.54128	0.000383487	0.00443023	Down-regulated			30	HS3ST5	2.07334	0.000319576	0.011861	Up-regulated			30	RHBDL3	-0.923169	4.05e-06	0.000569187	Down-regulated			30	ZIC1	2.42895	1.04e-09	6.65e-07	Up-regulated			30	PTGIR	-1.75061	8.97e-07	0.000177859	Down-regulated			30	DGKK	2.23533
31	TAC1	2.53998	2.06e-13	8.66e-11	Up-regulated		31	AGPAT2	-1.54001	0.00111829	0.00978614	Down-regulated			31	FYB1	2.04878	0.000339779	0.0125105	Up-regulated			31	ZNF599	-0.918804	5.47e-05	0.00367057	Down-regulated			31	FAM24A	2.35246	0.00150027	0.0433519	Up-regulated			31	PRSS57	-1.72131	0.000489705	0.0212683	Down-regulated			31	SQOR	2.15377
32	RGS1	2.53527	0.000776604	0.00754351	Up-regulated		32	DRD1	-1.48133	6.43e-05	0.00113895	Down-regulated			32	LILRA4	2.04599	0.000166725	0.00748967	Up-regulated			32	RGP1	-0.91033	0.000275505	0.0107726	Down-regulated			32	DCT	2.35134	2.22e-06	0.000368121	Up-regulated			32	DIPK1C	-1.70759	2.01e-06	0.000341209	Down-regulated			32	EPHA8	2.10745
33	NPNT	2.52126	0.00120795	0.010335	Up-regulated		33	NIPAL1	-1.46345	0.00169336	0.0134587	Down-regulated			33	ARC	2.03645	2.63e-06	0.000414809	Up-regulated			33	ZNF594	-0.909995	0.00137508	0.0326742	Down-regulated			33	IGSF1	2.34099	2.7e-11	2.54e-08	Up-regulated			33	INTU	-1.70436	0.00140734	0.0414571	Down-regulated			33	CLSTN2	2.08202
34	STXBP6	2.41415	1.29e-13	5.78e-11	Up-regulated		34	AKR7A3	-1.45587	2.01e-08	1.55e-06	Down-regulated			34	CES1	2.01771	0.00122603	0.0303903	Up-regulated			34	MSMP	-0.90259	1.2e-07	2.72e-05	Down-regulated			34	ODF3B	2.31417	0.000207989	0.0122425	Up-regulated			34	SEMA3A	-1.69736	3.07e-12	3.93e-09	Down-regulated			34	DUSP13	2.06266
35	MADCAM1	2.3499	0.00059771	0.0061343	Up-regulated		35	SNAI2	-1.45282	1.82e-06	6.39e-05	Down-regulated			35	GADD45B	1.97801	3.08e-05	0.00243916	Up-regulated			35	DCC	-0.891944	0.000537613	0.0175179	Down-regulated			35	RAMP1	2.30504	2.37e-07	6.31e-05	Up-regulated			35	DCN	-1.69362	1.18e-08	4.89e-06	Down-regulated			35	EFNA5	2.02859
36	MAPK15	2.34819	0.00321163	0.0218293	Up-regulated		36	EPHA6	-1.44657	7.64e-10	9.58e-08	Down-regulated			36	CD74	1.9723	0.000310838	0.0116369	Up-regulated			36	VWA2	-0.890252	4.18e-07	8.65e-05	Down-regulated			36	DGKK	2.25981	0.000750735	0.0281078	Up-regulated			36	LMO2	-1.67197	6.55e-08	1.97e-05	Down-regulated			36	LGR4	1.9861
37	FSTL4	2.33477	1.11e-09	1.33e-07	Up-regulated		37	RGS6	-1.44456	2.43e-09	2.65e-07	Down-regulated			37	RGS9	1.94266	7.66e-05	0.00467386	Up-regulated			37	TC2N	-0.883859	3.01e-09	1.23e-06	Down-regulated			37	TH	2.24518	4.13e-05	0.00378162	Up-regulated			37	DUSP5	-1.61128	0.000379241	0.0183321	Down-regulated			37	GABRD	1.95264
38	SAMD11	2.2918	3.11e-13	1.13e-10	Up-regulated		38	TP53I3	-1.43711	5.23e-11	1.06e-08	Down-regulated			38	SYCP2	1.87918	1.82e-08	5.26e-06	Up-regulated			38	MYL9	-0.880922	9.75e-09	3.15e-06	Down-regulated			38	ADAD2	2.19176	0.00054081	0.0228549	Up-regulated			38	KHDRBS2	-1.60283	9.36e-09	4e-06	Down-regulated			38	OLIG1	1.95253
39	CRYBG3	2.27037	1.85e-06	6.42e-05	Up-regulated		39	EPHA8	-1.41663	1.43e-06	5.26e-05	Down-regulated			39	NPAS4	1.875	0.00239999	0.0475238	Up-regulated			39	NMRAL1	-0.880258	9.78e-15	1.36e-11	Down-regulated			39	SPON1	2.15349	1.41e-05	0.00170021	Up-regulated			39	TTYH2	-1.60065	0.000815055	0.0291253	Down-regulated			39	RALYL	1.93863
40	RGS4	2.26478	9.38e-07	3.78e-05	Up-regulated		40	WNT7B	-1.39082	0.000995571	0.00905978	Down-regulated			40	GBP3	1.81786	0.00123397	0.0304297	Up-regulated			40	DKKL1	-0.877909	4.33e-05	0.00304279	Down-regulated			40	PTPRU	2.14193	7.01e-07	0.00015715	Up-regulated			40	SOX3	-1.59766	0.000400295	0.0188339	Down-regulated			40	PYGL	1.9185
41	SAMD3	2.23894	1.9e-07	9.98e-06	Up-regulated		41	ZNF217	-1.38861	4.5e-07	2.07e-05	Down-regulated			41	ADAM28	1.8101	1.7e-06	0.000281096	Up-regulated			41	SLC22A23	-0.875174	1.7e-11	1.12e-08	Down-regulated			41	BATF	2.11903	0.00113434	0.0357392	Up-regulated			41	MATN2	-1.59259	0.000506785	0.0217425	Down-regulated			41	SEMA5A	1.85703
42	CNTN6	2.2374	5.75e-06	0.000161798	Up-regulated		42	SDR42E1	-1.37176	8.25e-07	3.4e-05	Down-regulated			42	ITGA8	1.79614	3.13e-06	0.00046734	Up-regulated			42	RNF39	-0.849262	4.45e-05	0.00307909	Down-regulated			42	WFIKKN2	2.11859	0.000109294	0.00802122	Up-regulated			42	NR2F1	-1.5672	7.05e-09	3.21e-06	Down-regulated			42	RBP1	1.81903
43	DCLK3	2.2249	1.72e-13	7.44e-11	Up-regulated		43	GALNT13	-1.36391	0.00023331	0.00304369	Down-regulated			43	NRSN2	1.77473	6.18e-09	2.14e-06	Up-regulated			43	TMEM107	-0.843483	1.62e-08	4.9e-06	Down-regulated			43	DDC	2.10612	0.000783166	0.0287439	Up-regulated			43	USP44	-1.56586	9e-05	0.00690066	Down-regulated			43	FBLN5	1.81855
44	CEMIP	2.22383	7.71e-07	3.22e-05	Up-regulated		44	FABP7	-1.35986	2.11e-14	1.29e-11	Down-regulated			44	C11H12orf56	1.76026	2.22e-08	6.05e-06	Up-regulated			44	SFMBT2	-0.841972	0.000314803	0.0117467	Down-regulated			44	WNT3	2.1013	2.26e-15	8.23e-12	Up-regulated			44	KCNA2	-1.56001	0.000126562	0.00893208	Down-regulated			44	AIRE	1.8125
45	DLEC1	2.21998	0.00154948	0.0126368	Up-regulated		45	F11R	-1.31315	0.00508337	0.0304911	Down-regulated			45	CD84	1.7556	0.000566903	0.0182157	Up-regulated			45	RCCD1	-0.833429	0.00159805	0.0363053	Down-regulated			45	CIBAR2	2.06639	0.000233996	0.0129524	Up-regulated			45	CRHR1	-1.53265	0.000616345	0.0246418	Down-regulated			45	ANKRD55	1.81181
46	RRAD	2.21923	0.00051278	0.00553786	Up-regulated		46	ADCYAP1	-1.29131	0.00132685	0.0111253	Down-regulated			46	H1-4	1.74808	0.000299089	0.0113744	Up-regulated			46	CHST3	-0.822232	6.77e-05	0.00425172	Down-regulated			46	KLF5	2.0589	4.88e-09	2.38e-06	Up-regulated			46	THRB	-1.50569	0.000188361	0.0115596	Down-regulated			46	ALDH3A1	1.8101
47	ANGPT1	2.19354	0.00239134	0.0175034	Up-regulated		47	ID2	-1.27786	1.02e-17	1.06e-14	Down-regulated			47	GYPC	1.74073	2.33e-05	0.00205881	Up-regulated			47	TAF13	-0.816822	0.000272531	0.0107553	Down-regulated			47	CPNE6	2.03989	0.00126319	0.0390153	Up-regulated			47	AS3MT	-1.50351	6.72e-06	0.000894556	Down-regulated			47	BTNL8	1.80456
48	RASGRF2	2.16142	2.06e-05	0.000459884	Up-regulated		48	PLEKHF2	-1.26941	3.1e-07	1.48e-05	Down-regulated			48	LAMB3	1.73831	0.000461192	0.0155762	Up-regulated			48	ZNF154	-0.800161	1.57e-14	1.98e-11	Down-regulated			48	RORC	2.01791	0.000121592	0.00871204	Up-regulated			48	RASSF4	-1.43154	0.000528478	0.0224008	Down-regulated			48	HES5	1.7654
49	RPE65	2.14487	0.0091226	0.0465335	Up-regulated		49	PAPPA2	-1.26253	0.00112057	0.00979335	Down-regulated			49	CCDC200	1.71962	0.00235023	0.0470238	Up-regulated			49	GLOD4	-0.791515	1.81e-05	0.00171595	Down-regulated			49	ZNF503	1.99963	4.06e-11	3.37e-08	Up-regulated			49	SYNE3	-1.41645	4.44e-10	2.99e-07	Down-regulated			49	F2RL1	1.72597
50	SCN7A	2.12925	0.000224126	0.00295547	Up-regulated		50	KIAA0895	-1.26253	2.52e-08	1.84e-06	Down-regulated			50	FOS	1.71367	1.64e-05	0.00161524	Up-regulated			50	FLRT3	-0.788517	0.0013683	0.0325905	Down-regulated			50	EFNA5	1.99213	2.66e-05	0.00272269	Up-regulated			50	MEIG1	-1.4141	0.000647195	0.0253052	Down-regulated			50	ARAP2	1.71982
51	HTR1B	2.08794	0.00651808	0.0367179	Up-regulated		51	STN1	-1.25491	3.61e-07	1.69e-05	Down-regulated			51	POPDC2	1.67665	0.00236442	0.0470883	Up-regulated			51	ASB13	-0.780159	0.000120579	0.00636412	Down-regulated			51	POPDC2	1.97375	0.000635287	0.0249779	Up-regulated			51	DNASE1L2	-1.40224	0.00124586	0.0387222	Down-regulated			51	FAM162B	1.66797
52	KRTAP5-3	2.07862	0.00608973	0.0347718	Up-regulated		52	AKR1C8P	-1.23997	0.0034761	0.0230892	Down-regulated			52	ADPRHL1	1.62358	0.00120904	0.0302414	Up-regulated			52	ZSCAN22	-0.77707	1.56e-07	3.44e-05	Down-regulated			52	NRSN2	1.97348	0.000697244	0.0266994	Up-regulated			52	LTBP1	-1.39053	5.45e-05	0.0047459	Down-regulated			52	SLC6A11	1.64865
53	OSR1	2.07738	0.00577064	0.0335201	Up-regulated		53	GPR3	-1.22842	0.0090794	0.0463782	Down-regulated			53	NGEF	1.60821	0.00144547	0.0338928	Up-regulated			53	MRPL54	-0.736294	3.23e-05	0.00253418	Down-regulated			53	PRMT8	1.95875	0.000352551	0.0171595	Up-regulated			53	CXCR4	-1.38902	0.000208161	0.0122425	Down-regulated			53	PRR5L	1.61336
54	KCNH1	2.06843	0.00262957	0.0187963	Up-regulated		54	TSACC	-1.20978	0.00823882	0.0433207	Down-regulated			54	NPY	1.60215	1.02e-05	0.00112793	Up-regulated			54	ABCC1	-0.726244	7.39e-05	0.00457909	Down-regulated			54	BAIAP3	1.92404	0.000852766	0.0296216	Up-regulated			54	RASL11B	-1.3837	3.81e-07	9.4e-05	Down-regulated			54	RERG	1.60171
55	CLDN11	2.0639	0.000274517	0.00344726	Up-regulated		55	TMTC1	-1.20873	0.00194993	0.0149921	Down-regulated			55	GRIK1	1.56187	1.79e-14	2.07e-11	Up-regulated			55	PIP5KL1	-0.713563	7.68e-05	0.00467386	Down-regulated			55	SULF2	1.92064	3.34e-11	2.95e-08	Up-regulated			55	HK3	-1.37188	8.46e-07	0.000177859	Down-regulated			55	PCDH10	1.58647
56	TNFSF13B	2.06222	0.0088865	0.0456359	Up-regulated		56	SFMBT2	-1.20299	0.000792337	0.00766332	Down-regulated			56	LGI3	1.54834	0.00110944	0.0288184	Up-regulated			56	TBC1D4	-0.713223	3.62e-05	0.00273342	Down-regulated			56	HES5	1.91589	1.08e-07	3.11e-05	Up-regulated			56	SLITRK2	-1.35341	7.91e-07	0.000171743	Down-regulated			56	ADORA2B	1.56031
57	PLCD1	2.02664	6.13e-16	4.57e-13	Up-regulated		57	SLC7A10	-1.19819	0.000154166	0.00224744	Down-regulated			57	LYPD6B	1.54818	1.1e-09	5.67e-07	Up-regulated			57	TBL1X	-0.705411	0.000660912	0.0205238	Down-regulated			57	GABRD	1.88807	3.25e-05	0.00321336	Up-regulated			57	CA8	-1.34705	0.00179215	0.049119	Down-regulated			57	ACSBG1	1.52691
58	POSTN	2.01579	9.61e-21	1.61e-17	Up-regulated		58	HRH2	-1.18834	5.51e-06	0.000156744	Down-regulated			58	SPTA1	1.51337	0.00153906	0.0353704	Up-regulated			58	TMEM121B	-0.70313	0.000994692	0.0268625	Down-regulated			58	SAMD11	1.86933	9.99e-07	0.000193177	Up-regulated			58	NFE2L3	-1.33868	2e-05	0.00218393	Down-regulated			58	SLC18A2	1.50889
59	ESR1	2.0112	0.00749233	0.040588	Up-regulated		59	ENPP2	-1.18585	1.05e-05	0.000264847	Down-regulated			59	NR1I2	1.49885	0.000136842	0.00671203	Up-regulated			59	IQCG	-0.701768	0.00059684	0.0190017	Down-regulated			59	SLC9A5	1.85467	0.000901577	0.0306645	Up-regulated			59	ADGRG6	-1.3372	7.86e-05	0.00618971	Down-regulated			59	ABHD6	1.50301
60	MYO1G	1.98901	0.00468106	0.0287196	Up-regulated		60	ADAM12	-1.171	2.05e-07	1.07e-05	Down-regulated			60	KCTD16	1.49617	0.000273513	0.0107553	Up-regulated											60	Telomerase-vert	1.84707	0.000288986	0.0149964	Up-regulated			60	ATP8A2	-1.33033	4.09e-06	0.000607082	Down-regulated			60	GJB6	1.47265
61	OVOL2	1.96333	0.00375269	0.0243834	Up-regulated		61	OLFM3	-1.16318	4.31e-05	0.000828072	Down-regulated			61	ADM	1.46434	3.72e-05	0.00278887	Up-regulated											61	WDR38	1.84566	0.000520504	0.0222634	Up-regulated			61	TNFAIP8	-1.31515	0.000897588	0.0306202	Down-regulated			61	PLD5	1.47254
62	RXFP2	1.92394	0.00106609	0.00945881	Up-regulated		62	FRMD4B	-1.15362	0.00517145	0.0309327	Down-regulated			62	CD48	1.45678	0.00166024	0.037412	Up-regulated											62	LRRC6	1.81211	0.000349748	0.017082	Up-regulated			62	NFIX	-1.28599	9.95e-12	1.08e-08	Down-regulated			62	RORB	1.46763
63	DYSF	1.90278	0.00818238	0.0431084	Up-regulated		63	LIN7A	-1.14288	3.02e-05	0.000620144	Down-regulated			63	CDH3	1.40984	2.92e-05	0.00236795	Up-regulated											63	C9orf24	1.80579	1.34e-06	0.000242595	Up-regulated			63	FAM241A	-1.25737	5.49e-06	0.000759424	Down-regulated			63	LCP2	1.46251
64	PTH2R	1.8953	1.77e-25	4.75e-22	Up-regulated		64	VSIG1	-1.13626	0.00247823	0.0179923	Down-regulated			64	SAMD11	1.38876	0.000782215	0.0229694	Up-regulated											64	SPHK1	1.8054	2.33e-15	8.23e-12	Up-regulated			64	SCGB3A1	-1.25686	0.00045033	0.0200998	Down-regulated			64	NDST3	1.45301
65	CNKSR3	1.89295	5.94e-05	0.00106766	Up-regulated		65	ZNF284	-1.12088	0.00976371	0.0491076	Down-regulated			65	CCN2	1.38547	5.5e-07	0.000106114	Up-regulated											65	TP73	1.80247	2.84e-10	2e-07	Up-regulated			65	CAV1	-1.255	0.00049894	0.0215368	Down-regulated			65	PLXNB3	1.43657
66	NR1I2	1.89022	1.03e-11	2.43e-09	Up-regulated		66	CNTN5	-1.11527	0.00181225	0.0141687	Down-regulated			66	ANGPT1	1.35962	4.06e-06	0.000569187	Up-regulated											66	STRIP2	1.79973	4.69e-06	0.000675731	Up-regulated			66	UST	-1.22434	0.00175661	0.0484268	Down-regulated			66	PID1	1.43542
67	CFAP74	1.88687	1.91e-09	2.15e-07	Up-regulated		67	KLHL32	-1.09813	6.38e-07	2.78e-05	Down-regulated			67	AFAP1L1	1.35559	1.41e-16	2.79e-13	Up-regulated											67	CLSTN2	1.76171	0.000431697	0.0197197	Up-regulated			67	RASGEF1B	-1.22029	0.000177978	0.0111157	Down-regulated			67	CARD6	1.42367
68	NPAS4	1.86297	0.000255688	0.00326891	Up-regulated		68	IQCG	-1.09647	8.91e-05	0.00146154	Down-regulated			68	MYO15B	1.35184	5.06e-06	0.000650398	Up-regulated											68	ZNF385A	1.74034	3.8e-09	1.92e-06	Up-regulated			68	ADAMTS4	-1.20653	0.000244521	0.0133776	Down-regulated			68	MAP10	1.40944
69	ZIC4	1.85069	0.000561427	0.00588796	Up-regulated		69	FHL2	-1.09591	9.49e-05	0.00154379	Down-regulated			69	HES7	1.35009	2.3e-05	0.00204839	Up-regulated											69	ZIC4	1.73652	0.000314965	0.0159158	Up-regulated			69	NINJ1	-1.19829	0.000589014	0.0240983	Down-regulated			69	CDK6	1.40798
70	SLC49A3	1.84302	0.00141766	0.0117546	Up-regulated		70	TAP1	-1.09265	6.62e-08	4.13e-06	Down-regulated			70	CFAP74	1.32589	1.48e-05	0.00148959	Up-regulated											70	FAM89A	1.68439	3.11e-13	6.28e-10	Up-regulated			70	SAMD13	-1.19429	0.000203805	0.012087	Down-regulated			70	ABCB1	1.39607
71	PM20D1	1.83988	1.86e-05	0.000427875	Up-regulated		71	AK8	-1.09041	0.00150127	0.0123336	Down-regulated			71	ADCY10	1.32228	0.00012609	0.00650652	Up-regulated											71	RGS22	1.67709	2.12e-06	0.000356273	Up-regulated			71	EPHA3	-1.18883	2.65e-06	0.00042021	Down-regulated			71	MORN1	1.36478
72	UACA	1.82256	2.66e-05	0.000561431	Up-regulated		72	RSPO3	-1.0898	0.00929229	0.0473396	Down-regulated			72	MAP10	1.32175	3.54e-17	1.23e-13	Up-regulated											72	TMEM100	1.66621	0.0004216	0.019384	Up-regulated			72	DPEP1	-1.18568	3.63e-05	0.00343672	Down-regulated			72	KCTD8	1.35863
73	TACR1	1.81434	0.000201878	0.00273713	Up-regulated		73	B3GALT2	-1.0877	3.52e-10	5.08e-08	Down-regulated			73	MINAR1	1.30811	5.61e-06	0.000701491	Up-regulated											73	EGR1	1.64	0.00173521	0.0481189	Up-regulated			73	FILIP1L	-1.18196	4.29e-06	0.000630282	Down-regulated			73	PBX3	1.357
74	TRIM7	1.80544	0.00176349	0.0138682	Up-regulated		74	NXPH2	-1.06836	5.96e-07	2.62e-05	Down-regulated			74	LOX	1.29407	1.53e-12	1.33e-09	Up-regulated											74	PLD5	1.62482	9.42e-06	0.00117672	Up-regulated			74	TMEM51	-1.17962	2.28e-06	0.000374793	Down-regulated			74	AFAP1L1	1.35197
75	TUBB6	1.79348	0.00184063	0.0143655	Up-regulated		75	ETFB	-1.06728	1.81e-08	1.44e-06	Down-regulated			75	CRYM	1.28032	0.000133691	0.00666004	Up-regulated											75	CCNO	1.60883	0.000855111	0.0296216	Up-regulated			75	CHST15	-1.17608	0.00140709	0.0414571	Down-regulated			75	NPNT	1.33821
76	COL28A1	1.7921	0.00206519	0.0156894	Up-regulated		76	HAS2	-1.06381	0.000291584	0.00359763	Down-regulated			76	NEU4	1.28002	2e-07	4.34e-05	Up-regulated											76	AIRE	1.59953	0.000213664	0.0123785	Up-regulated			76	PIP5KL1	-1.1647	0.000484789	0.0211198	Down-regulated			76	HHIPL1	1.31032
77	NPR3	1.78754	2.76e-06	8.89e-05	Up-regulated		77	ZNF154	-1.062	1.48e-12	4.63e-10	Down-regulated			77	SLC26A1	1.27646	1.93e-08	5.35e-06	Up-regulated											77	RSPH1	1.59021	0.000164246	0.010586	Up-regulated			77	KCNK3	-1.15667	2.5e-05	0.00259821	Down-regulated			77	NLRC5	1.30889
78	COL25A1	1.77906	0.000189886	0.00261171	Up-regulated		78	NOTUM	-1.05547	0.00103782	0.00927083	Down-regulated			78	TMPRSS9	1.25698	0.000189208	0.00823323	Up-regulated											78	LAMP5	1.58293	0.000722817	0.0273527	Up-regulated			78	STOM	-1.13999	0.00150523	0.0433519	Down-regulated			78	FGFRL1	1.27268
79	CA8	1.76593	0.000168287	0.00238804	Up-regulated		79	EPHA5	-1.03613	1.41e-05	0.000339251	Down-regulated			79	BMP4	1.2488	0.00153656	0.0353704	Up-regulated											79	CPA4	1.57694	0.000637226	0.0249846	Up-regulated			79	ANKS1B	-1.11926	0.000599489	0.0243856	Down-regulated			79	TMEM229A	1.25627
80	PLEKHA7	1.75424	1.09e-09	1.33e-07	Up-regulated		80	TMEM107	-1.02122	2.21e-05	0.000487961	Down-regulated			80	HCK	1.24542	0.00141313	0.0334167	Up-regulated											80	PCDH10	1.56923	0.000467824	0.0205434	Up-regulated			80	DKKL1	-1.11381	3.23e-06	0.000500744	Down-regulated			80	ESRRG	1.23347
81	ID4	1.75265	9.75e-11	1.75e-08	Up-regulated		81	DNASE1L2	-1.02098	0.00119984	0.0102817	Down-regulated			81	MAG	1.22856	0.000888323	0.0249107	Up-regulated											81	KCTD8	1.52775	0.00117019	0.0367049	Up-regulated			81	RGS7BP	-1.10847	3.78e-05	0.00355906	Down-regulated			81	CHST7	1.23273
82	RNASEL	1.74551	4.4e-05	0.000842395	Up-regulated		82	ANKRD31	-1.01356	0.00634512	0.0359595	Down-regulated			82	DUSP9	1.22137	0.00172535	0.0382581	Up-regulated											82	PCDH17	1.51053	6.29e-09	2.96e-06	Up-regulated			82	GNG12	-1.10642	2.47e-05	0.00258334	Down-regulated			82	NR1I2	1.22704
83	SAMD13	1.7354	0.000158726	0.00229358	Up-regulated		83	ZNF594	-1.00006	0.00409083	0.0259401	Down-regulated			83	CPNE6	1.21035	0.000225915	0.00950279	Up-regulated											83	CDK6	1.50962	0.000194035	0.0116545	Up-regulated			83	ENPP5	-1.10272	2.02e-05	0.00219166	Down-regulated			83	SLC29A1	1.22502
84	CALML4	1.72889	0.00385955	0.0248343	Up-regulated		84	SLC5A2	-0.994742	0.00775974	0.0416501	Down-regulated			84	LRRC3B	1.21019	0.000297597	0.0113606	Up-regulated											84	CPA5	1.50463	0.00182504	0.0496348	Up-regulated			84	DES	-1.10159	0.00097856	0.0322719	Down-regulated			84	LCTL	1.2114
85	COL26A1	1.72623	5.16e-08	3.39e-06	Up-regulated		85	SLK	-0.990054	3.13e-12	9.33e-10	Down-regulated			85	SLC2A5	1.20664	0.000644504	0.0201042	Up-regulated											85	PRX	1.50233	2.36e-06	0.000382225	Up-regulated			85	C6orf52	-1.09943	0.00137334	0.0410692	Down-regulated			85	MPEG1	1.20288
86	SIDT1	1.71345	6.51e-05	0.00114686	Up-regulated		86	RNF182	-0.989461	9.19e-13	2.94e-10	Down-regulated			86	CRISPLD2	1.20586	0.000530029	0.0173733	Up-regulated											86	CFAP74	1.48211	6.81e-07	0.000155058	Up-regulated			86	NTNG1	-1.08223	0.000832741	0.029517	Down-regulated			86	TNFAIP3	1.15038
87	PTER	1.71044	0.000265296	0.00335658	Up-regulated		87	TPD52L1	-0.98309	0.00852774	0.0444223	Down-regulated			87	EHBP1L1	1.20024	2.87e-06	0.000433479	Up-regulated											87	LGI4	1.46847	0.00151026	0.0433519	Up-regulated			87	TMEM107	-1.07191	1.65e-08	6.46e-06	Down-regulated			87	AFF2	1.14962
88	SLC5A7	1.69511	0.00887757	0.0456173	Up-regulated		88	RHBDL3	-0.978245	0.00291437	0.0202918	Down-regulated			88	ZBTB20	1.19946	3.41e-09	1.35e-06	Up-regulated											88	SEMA5A	1.45685	5.42e-06	0.000756912	Up-regulated			88	NOD1	-1.06748	0.000402599	0.0188794	Down-regulated			88	SLC9A2	1.14033
89	RTP1	1.6903	0.00126767	0.0107245	Up-regulated		89	THBS1	-0.975997	0.00285247	0.0199852	Down-regulated			89	CORO6	1.19892	0.000144652	0.00698103	Up-regulated											89	PDLIM3	1.45085	4.96e-08	1.59e-05	Up-regulated			89	LDLRAD4	-1.06293	0.00148013	0.0429877	Down-regulated			89	ASTN2	1.12842
90	ANKEF1	1.6782	0.00821952	0.0432362	Up-regulated		90	MLF1	-0.974845	4.98e-07	2.26e-05	Down-regulated			90	CHSY3	1.17262	4.97e-06	0.000645068	Up-regulated											90	FAM83H	1.43808	0.000629151	0.0248333	Up-regulated			90	PIK3R1	-1.04946	0.000989516	0.0324814	Down-regulated			90	TTLL12	1.12464
91	CPAMD8	1.66439	2.58e-05	0.000550377	Up-regulated		91	EMX1	-0.967583	7.62e-13	2.56e-10	Down-regulated			91	STAC3	1.17201	1.85e-05	0.00173195	Up-regulated											91	AIFM3	1.4232	0.00102677	0.0333937	Up-regulated			91	PLCE1	-1.04596	0.000570901	0.0236742	Down-regulated			91	DGKB	1.12354
92	COL4A4	1.65901	0.000401586	0.00455697	Up-regulated		92	ASCL2	-0.958581	0.00106014	0.00941844	Down-regulated			92	TBX1	1.15322	0.000530673	0.0173733	Up-regulated											92	RBP1	1.41838	0.00102141	0.0333732	Up-regulated			92	GRID2IP	-1.04216	0.000120708	0.00869281	Down-regulated			92	TENM3	1.12
93	COL27A1	1.6584	0.00240248	0.0175655	Up-regulated		93	PRIM2	-0.95644	0.000338903	0.00402961	Down-regulated			93	FOSL2	1.13841	1.89e-05	0.00175755	Up-regulated											93	NPAS4	1.41034	0.00123732	0.0385535	Up-regulated			93	ARSL	-1.04066	2.21e-05	0.00232278	Down-regulated			93	SERPINE2	1.09259
94	C8orf88	1.65481	2.4e-12	7.31e-10	Up-regulated		94	LHFPL6	-0.955407	1.66e-08	1.36e-06	Down-regulated			94	GSX2	1.1345	0.00100745	0.0269448	Up-regulated											94	F2RL1	1.41015	0.00155131	0.0442357	Up-regulated			94	SYNPO2L	-1.02944	1.74e-05	0.00198098	Down-regulated			94	ATP13A4	1.08673
95	PROZ	1.65125	2.94e-08	2.12e-06	Up-regulated		95	SLC66A3	-0.954782	2e-05	0.000451899	Down-regulated			95	MALT1	1.12505	7.79e-12	5.41e-09	Up-regulated											95	MAP10	1.40864	1.11e-10	8.28e-08	Up-regulated			95	ANKRD35	-1.02873	0.000251938	0.0136476	Down-regulated			95	WWTR1	1.07048
96	SLC6A7	1.64961	5.64e-08	3.62e-06	Up-regulated		96	SLC22A23	-0.946867	2.85e-13	1.1e-10	Down-regulated			96	PCSK5	1.123	5.05e-07	0.000100232	Up-regulated											96	SLCO4A1	1.40199	0.000123421	0.00879844	Up-regulated			96	AP1S2	-1.00489	3.58e-09	1.88e-06	Down-regulated			96	MMS22L	1.07037
97	ITPRID1	1.6417	0.000469716	0.00515673	Up-regulated		97	MCUR1	-0.943947	4.48e-18	5.01e-15	Down-regulated			97	CACNA2D3	1.11664	0.00171205	0.0382074	Up-regulated											97	HS3ST4	1.39203	0.000525895	0.0223585	Up-regulated			97	PLD6	-0.995651	0.00108862	0.0346673	Down-regulated			97	DNAI1	1.06827
98	FAM110C	1.63367	8.22e-06	0.000215451	Up-regulated		98	HSD17B11	-0.939316	0.000396269	0.00453068	Down-regulated			98	EFNA5	1.09957	0.000249659	0.0101036	Up-regulated											98	C11H12orf56	1.38957	0.000160824	0.010461	Up-regulated			98	NFIC	-0.994975	0.000227917	0.0128321	Down-regulated			98	ROBO1	1.06509
99	LGR6	1.62916	0.00795846	0.0423607	Up-regulated		99	SNX22	-0.933068	0.00234251	0.0172874	Down-regulated			99	NUPR1	1.09831	0.00129157	0.0312884	Up-regulated											99	FBLN5	1.37936	2.52e-06	0.000404055	Up-regulated			99	NKAIN2	-0.988561	0.0016077	0.0452948	Down-regulated			99	STK17B	1.06294
100	CBLN4	1.62871	0.000959402	0.00882729	Up-regulated		100	CCDC15	-0.932053	0.0033612	0.0225041	Down-regulated			100	USP45	1.08735	0.000146462	0.00703473	Up-regulated											100	SP5	1.35357	0.00165209	0.0461767	Up-regulated			100	CADM2	-0.984935	0.000158391	0.0103504	Down-regulated			100	WNT3	1.04957
101	PABPC1L	1.62869	0.000559531	0.00587727	Up-regulated		101	TLE1	-0.926638	0.00606779	0.03475	Down-regulated			101	BCAS1	1.0541	0.000189039	0.00823323	Up-regulated											101	DGKB	1.34393	6.48e-07	0.000150022	Up-regulated			101	SDR42E1	-0.984629	0.000652079	0.0253556	Down-regulated			101	CAMK2N2	1.04657
102	S100A1	1.62531	0.00010861	0.00169533	Up-regulated		102	C1RL	-0.925918	0.000576466	0.00598954	Down-regulated			102	CYP2J2	1.05078	0.00059509	0.0189895	Up-regulated											102	NPY1R	1.3339	0.000430576	0.0197197	Up-regulated			102	ASPH	-0.980567	0.00101127	0.0331184	Down-regulated			102	MEST	1.04488
103	AQP3	1.62249	0.000540758	0.00575612	Up-regulated		103	ANOS1	-0.923521	1.77e-07	9.44e-06	Down-regulated			103	ZFP36	1.044	0.000724763	0.0217288	Up-regulated											103	CDKN2B	1.32086	0.00129628	0.0397761	Up-regulated			103	ZNF599	-0.977813	3.33e-06	0.000511544	Down-regulated			103	MYBL1	1.04308
104	TMEM63A	1.60357	0.00150865	0.012371	Up-regulated		104	GPX1	-0.919617	3.8e-06	0.000114654	Down-regulated			104	CD160	1.033	0.000135204	0.0066789	Up-regulated											104	DNAI1	1.30003	0.000191511	0.011628	Up-regulated			104	ANKRD6	-0.974499	2.78e-05	0.00280607	Down-regulated			104	SYT9	1.04285
105	PODNL1	1.60105	0.00243794	0.0177767	Up-regulated		105	TNFSF4	-0.919411	0.000688159	0.00684242	Down-regulated			105	NEGR1	1.02235	5.69e-12	4.16e-09	Up-regulated											105	CYTL1	1.29169	5.38e-05	0.00473317	Up-regulated			105	CD9	-0.973278	1.47e-05	0.00172464	Down-regulated			105	CPNE6	1.03593
106	PPM1N	1.59793	4.87e-06	0.000141359	Up-regulated		106	FAM172A	-0.906675	6.79e-07	2.92e-05	Down-regulated			106	TTLL12	1.02187	3.36e-12	2.75e-09	Up-regulated											106	MCC	1.26616	0.000243868	0.0133776	Up-regulated			106	HEY1	-0.968471	0.000193415	0.0116545	Down-regulated			106	TIMP3	1.03482
107	LRP1B	1.59706	7.21e-08	4.44e-06	Up-regulated		107	MFSD1	-0.896773	2.95e-13	1.1e-10	Down-regulated			107	LIMS2	1.0196	4.32e-06	0.000590956	Up-regulated											107	ETV1	1.26293	1.48e-06	0.000263923	Up-regulated			107	GGH	-0.952367	7.22e-05	0.00582409	Down-regulated			107	ARHGAP36	1.03202
108	TNC	1.59595	2.41e-08	1.78e-06	Up-regulated		108	TMTC4	-0.896688	0.00026485	0.00335409	Down-regulated			108	U6	1.01932	1.37e-05	0.00140171	Up-regulated											108	PLPP4	1.26159	0.000629848	0.0248333	Up-regulated			108	IGFBP5	-0.934015	0.000860677	0.0297028	Down-regulated			108	FGFR2	1.03139
109	SEC14L5	1.59425	0.00370535	0.0241811	Up-regulated		109	SLC6A15	-0.891671	5.76e-12	1.51e-09	Down-regulated			109	CEP57L1	1.0156	5.44e-06	0.000692754	Up-regulated											109	PEG10	1.25788	1.06e-06	0.00020245	Up-regulated			109	PPP1R3C	-0.929624	0.000124639	0.00884061	Down-regulated			109	LRRC6	1.02227
110	EFHD2	1.58895	2.44e-10	3.89e-08	Up-regulated		110	ADI1	-0.890567	1.98e-09	2.21e-07	Down-regulated			110	ADAMTS13	1.01207	7.08e-06	0.000852978	Up-regulated											110	AK5	1.23493	8.16e-06	0.00103796	Up-regulated			110	SH3PXD2A	-0.925348	0.000445141	0.0200101	Down-regulated			110	RIPK2	1.01188
111	ATP13A4	1.58624	0.00497699	0.0300275	Up-regulated		111	FGGY	-0.886429	0.00700494	0.0386178	Down-regulated			111	PCDH17	1.01098	3e-08	7.85e-06	Up-regulated											111	ABCB1	1.22348	3.47e-05	0.00332873	Up-regulated			111	NFIB	-0.924616	0.000182679	0.0112599	Down-regulated			111	ZNF385A	1.00475
112	GBP3	1.58018	0.00523294	0.0312604	Up-regulated		112	TAF13	-0.88237	0.00029133	0.00359763	Down-regulated			112	BRINP1	1.00278	0.000185232	0.00813672	Up-regulated											112	TIMELESS	1.21055	0.000226488	0.0128321	Up-regulated			112	ZNF154	-0.919925	3.42e-14	8.05e-11	Down-regulated			112	DNAH5	1.00053
113	F10	1.57843	4.91e-07	2.23e-05	Up-regulated		113	WFS1	-0.876826	2.5e-06	8.23e-05	Down-regulated			113	MSS51	1.00123	0.00069894	0.0212297	Up-regulated											113	E2F2	1.20665	0.000880883	0.0301788	Up-regulated			113	MTUS1	-0.913648	0.000109322	0.00802122	Down-regulated			113	SRGN	0.996625
114	POU6F2	1.57825	1.57e-05	0.000375698	Up-regulated		114	APOD	-0.871082	0.00293776	0.0204017	Down-regulated			114	OVOL1	0.996579	0.000816043	0.0234585	Up-regulated											114	DUSP9	1.20573	0.000844837	0.029517	Up-regulated			114	SERPING1	-0.905043	6.66e-05	0.00552842	Down-regulated			114	NEGR1	0.978441
115	CNTN4	1.57231	2.9e-16	2.59e-13	Up-regulated		115	C6orf52	-0.862931	0.00389492	0.0249691	Down-regulated			115	SOX10	0.98155	0.000114341	0.00617576	Up-regulated											115	PTPRE	1.20337	0.000503699	0.0216759	Up-regulated			115	RWDD2B	-0.895614	3.26e-05	0.00321336	Down-regulated			115	MYO1B	0.977704
116	APOE	1.56182	0.0055519	0.032546	Up-regulated		116	DNM3	-0.861313	0.00166338	0.0132912	Down-regulated			116	HGF	0.976292	0.00111846	0.0289652	Up-regulated											116	PLAUR	1.20011	0.000156302	0.0102614	Up-regulated			116	FRMPD3	-0.888182	0.00162459	0.0456796	Down-regulated			116	RANBP17	0.967567
117	SLC13A3	1.55477	0.000729961	0.0071735	Up-regulated		117	IER5	-0.859324	0.000132458	0.0019845	Down-regulated			117	DOCK10	0.974003	2.09e-05	0.0018842	Up-regulated											117	KREMEN1	1.18114	4.77e-06	0.000679921	Up-regulated			117	TAC3	-0.888012	0.000303594	0.0155262	Down-regulated			117	ANGPT1	0.96739
118	TTC12	1.539	0.000406766	0.00460963	Up-regulated		118	BCL2	-0.853714	0.00255009	0.0183552	Down-regulated			118	CCDC173	0.964722	0.000122439	0.00641349	Up-regulated											118	MYO1B	1.18076	0.00079975	0.0287971	Up-regulated			118	FAM13A	-0.884428	0.00179034	0.049119	Down-regulated			118	TEX9	0.963286
119	GLI2	1.53653	0.00689362	0.0382389	Up-regulated		119	EZR	-0.851393	5.86e-25	1.31e-21	Down-regulated			119	MMP17	0.961374	4.45e-06	0.000594512	Up-regulated											119	RORB	1.17451	0.000301177	0.0154586	Up-regulated			119	MLH1	-0.884035	2.53e-08	9.39e-06	Down-regulated			119	E2F2	0.953112
120	MYO15B	1.53549	2.58e-05	0.000550377	Up-regulated		120	RASL11B	-0.846476	3.02e-08	2.17e-06	Down-regulated			120	SPARCL1	0.956489	3.01e-11	1.83e-08	Up-regulated											120	BACE2	1.1708	1.89e-05	0.00211665	Up-regulated			120	NAALAD2	-0.870215	0.000321712	0.016146	Down-regulated			120	CX3CR1	0.951486
121	SPARCL1	1.53398	0.00230014	0.0170555	Up-regulated		121	FAM210B	-0.841511	7.34e-08	4.5e-06	Down-regulated			121	PIEZO2	0.949884	0.00136435	0.0325905	Up-regulated											121	NELL1	1.1621	0.000213982	0.0123785	Up-regulated			121	TMEM267	-0.866745	0.00135673	0.0408322	Down-regulated			121	MGAT4C	0.946394
122	SLC9A5	1.53162	4.02e-05	0.000786439	Up-regulated		122	SYT6	-0.838415	0.00111087	0.00974662	Down-regulated			122	CLEC20A	0.948292	0.00107046	0.028249	Up-regulated											122	MMS22L	1.15495	5.97e-08	1.87e-05	Up-regulated			122	AQP11	-0.863525	0.000409945	0.019097	Down-regulated			122	FAM89A	0.924907
123	CAPN12	1.52929	0.00583126	0.0337189	Up-regulated		123	CREBRF	-0.83347	8.79e-08	5.13e-06	Down-regulated			123	F10	0.946295	0.000821094	0.0235002	Up-regulated											123	AFF2	1.15448	8.71e-07	0.000177859	Up-regulated			123	ATP2B4	-0.861735	3.49e-05	0.00333098	Down-regulated			123	ACBD7	0.911881
124	CACNG6	1.52636	0.00691966	0.0383207	Up-regulated		124	INTU	-0.828411	0.00956839	0.0483789	Down-regulated			124	C20orf96	0.945783	0.00189232	0.0407246	Up-regulated											124	USP45	1.14242	1.03e-05	0.00128111	Up-regulated			124	AIFM2	-0.857424	0.00136269	0.0408374	Down-regulated			124	GRM7	0.909123
125	NAAA	1.52404	2.01e-05	0.000452905	Up-regulated		125	SLC18B1	-0.825269	1.27e-07	7.11e-06	Down-regulated			125	CCNB1IP1	0.944317	0.00151279	0.0349791	Up-regulated											125	TMPRSS9	1.14154	0.000844505	0.029517	Up-regulated			125	FHL3	-0.856774	0.000167139	0.0107235	Down-regulated			125	VSNL1	0.898259
126	GBP7	1.5223	0.000449059	0.00498195	Up-regulated		126	GGH	-0.825065	6.05e-11	1.19e-08	Down-regulated			126	CCN1	0.936612	0.00257064	0.049491	Up-regulated											126	FANCA	1.13653	9.17e-05	0.0069995	Up-regulated			126	PCDH7	-0.853855	3.88e-05	0.00362367	Down-regulated			126	FSTL5	0.897739
127	CASP7	1.51827	0.000115897	0.0017794	Up-regulated		127	ALDH1L2	-0.822887	4.55e-05	0.000865148	Down-regulated			127	ABLIM3	0.929922	5.47e-12	4.16e-09	Up-regulated											127	ZNF487	1.11331	1.22e-08	4.91e-06	Up-regulated			127	TAGLN3	-0.853082	1.44e-05	0.00172124	Down-regulated			127	KLHL13	0.884073
128	FGFRL1	1.50721	0.00101811	0.00919103	Up-regulated		128	TMEM267	-0.818821	0.00253162	0.0182614	Down-regulated			128	ENPP6	0.92976	0.000751111	0.0223258	Up-regulated											128	PIF1	1.11279	8.69e-07	0.000177859	Up-regulated			128	NDUFA4L2	-0.848331	2.76e-08	9.99e-06	Down-regulated			128	AHCYL2	0.877563
129	LVRN	1.50647	0.00240764	0.0175844	Up-regulated		129	SVBP	-0.814965	2.35e-10	3.8e-08	Down-regulated			129	PMFBP1	0.926474	0.00233619	0.0470069	Up-regulated											129	C2CD4C	1.11269	0.00109049	0.0346673	Up-regulated			129	ASB13	-0.845501	0.000109499	0.00802122	Down-regulated			129	USP45	0.874252
130	RUNX2	1.50286	0.00621828	0.0353555	Up-regulated		130	ZNF599	-0.812314	0.000141528	0.0020832	Down-regulated			130	AIF1	0.924222	0.00110706	0.0288184	Up-regulated											130	ITPKA	1.09972	0.000774458	0.0287316	Up-regulated			130	ACOT9	-0.843508	9.85e-05	0.00744466	Down-regulated			130	HACD3	0.857076
131	SLC35F4	1.50233	0.00098459	0.00899737	Up-regulated		131	CDH11	-0.809307	4.55e-14	2.26e-11	Down-regulated			131	ZNF283	0.91073	5.64e-07	0.000107326	Up-regulated											131	NEGR1	1.0925	2.22e-14	6.26e-11	Up-regulated			131	SYT3	-0.837597	0.000322838	0.016146	Down-regulated			131	MGLL	0.846354
132	SARDH	1.50151	7.85e-07	3.27e-05	Up-regulated		132	NTAQ1	-0.808524	0.000221803	0.00293637	Down-regulated			132	BIN2	0.894006	0.00157617	0.0358669	Up-regulated											132	SPARCL1	1.08406	0.000953061	0.0316963	Up-regulated			132	SERP2	-0.824424	1.31e-06	0.000241273	Down-regulated			132	DPYD	0.840356
133	SLC22A3	1.49049	0.000108061	0.0016907	Up-regulated		133	SEMA3A	-0.808522	0.000427244	0.00479943	Down-regulated			133	BHLHE40	0.873656	0.000681726	0.0209359	Up-regulated											133	RGS14	1.08208	6.36e-07	0.000149539	Up-regulated			133	UCHL1	-0.824412	0.000180275	0.0112096	Down-regulated			133	PCDH17	0.826996
134	GDPD2	1.48316	0.000104012	0.00165266	Up-regulated		134	SESN3	-0.794181	0.00160614	0.0129795	Down-regulated			134	FZD9	0.871647	3.95e-05	0.002906	Up-regulated											134	ARID3A	1.08105	0.0012525	0.0387699	Up-regulated			134	YPEL4	-0.823294	0.00155048	0.0442357	Down-regulated			134	LITAF	0.826788
135	SHROOM1	1.48295	6.57e-06	0.000180046	Up-regulated		135	KCNK12	-0.793969	0.000136916	0.00203539	Down-regulated			135	FAM110C	0.862612	0.00258489	0.0496965	Up-regulated											135	MYBL1	1.07048	0.000288249	0.0149964	Up-regulated			135	PEX11A	-0.822715	0.000228187	0.0128321	Down-regulated			135	SLC4A4	0.819364
136	TCERG1L	1.48251	3.4e-12	9.72e-10	Up-regulated		136	TMEM74	-0.792732	3.14e-08	2.23e-06	Down-regulated			136	MXRA8	0.861928	2.43e-09	1.05e-06	Up-regulated											136	KCNIP2	1.06886	2.91e-08	1.03e-05	Up-regulated			136	ZBTB46	-0.81987	8.89e-07	0.000177859	Down-regulated			136	CHST11	0.818476
137	PARP10	1.47189	0.00144096	0.011911	Up-regulated		137	GCHFR	-0.791278	0.000105157	0.00166074	Down-regulated			137	TCIM	0.861724	0.00113492	0.0293367	Up-regulated											137	TTLL12	1.06186	9.07e-07	0.000177859	Up-regulated			137	CHL1	-0.810772	0.00077554	0.0287316	Down-regulated			137	ARHGEF19	0.806514
138	MFGE8	1.46959	2.2e-06	7.31e-05	Up-regulated		138	GLOD4	-0.791034	0.000154817	0.00225165	Down-regulated			138	SNORA63	0.859708	0.000675953	0.0208509	Up-regulated											138	ADORA2B	1.05752	0.000420061	0.0193763	Up-regulated			138	KCNK10	-0.810693	0.00174225	0.0482193	Down-regulated			138	MBIP	0.801121
139	COL4A3	1.4643	0.0069226	0.0383212	Up-regulated		139	BARD1	-0.79076	0.00162786	0.0130774	Down-regulated			139	C8orf37	0.85832	0.000601096	0.0190934	Up-regulated											139	PTPRN2	1.04585	0.000323893	0.016146	Up-regulated			139	SPOCK1	-0.799365	0.000127964	0.00898612	Down-regulated			139	HES4	0.793969
140	LRRC10B	1.46387	0.000230765	0.00301929	Up-regulated		140	HIBCH	-0.788378	2e-06	6.9e-05	Down-regulated			140	OLIG1	0.856325	0.000165108	0.00748967	Up-regulated											140	TNFAIP3	1.01814	0.000150683	0.00998543	Up-regulated			140	CABYR	-0.796688	0.000219875	0.012616	Down-regulated			140	SLIT2	0.779681
141	ODF3B	1.46275	0.00265928	0.018938	Up-regulated		141	COMMD6	-0.787362	1.27e-06	4.85e-05	Down-regulated			141	PLAAT3	0.845701	0.000923375	0.0256347	Up-regulated											141	DLK2	1.00724	0.00108609	0.0346673	Up-regulated			141	SYT17	-0.790744	0.0015111	0.0433519	Down-regulated			141	OSGIN2	0.774574
142	MAMLD1	1.45994	2.83e-29	1.27e-25	Up-regulated		142	NMRAL1	-0.78343	8.64e-08	5.06e-06	Down-regulated			142	ANKRD26	0.844415	7.76e-06	0.000904845	Up-regulated											142	ARHGEF39	1.00007	0.000956443	0.0316963	Up-regulated			142	POLR1E	-0.787593	0.000172004	0.0108386	Down-regulated			142	ALDH4A1	0.769641
143	ADSS1	1.454	2.45e-07	1.23e-05	Up-regulated		143	MDP1	-0.783378	0.000106981	0.00167689	Down-regulated			143	Y_RNA	0.828295	5.5e-06	0.00069343	Up-regulated											143	IGFBP4	0.998769	4.95e-08	1.59e-05	Up-regulated			143	CDADC1	-0.773749	0.000571937	0.0236742	Down-regulated			143	GPC6	0.767993
144	ITGA9	1.4522	3.67e-05	0.000729486	Up-regulated		144	ZNF608	-0.7817	5.99e-06	0.000167248	Down-regulated			144	PLXNB3	0.819376	7.19e-06	0.0008535	Up-regulated											144	ASTN2	0.996432	2.09e-05	0.0022128	Up-regulated			144	CASTOR1	-0.766399	0.00020122	0.0119841	Down-regulated			144	KNSTRN	0.763979
145	TMEM132C	1.44814	0.00257305	0.018471	Up-regulated		145	GNG5	-0.779688	1.46e-07	8.05e-06	Down-regulated			145	ADAMTS6	0.813369	9.86e-05	0.00558775	Up-regulated											145	SLC6A11	0.99343	4.93e-05	0.00445972	Up-regulated			145	LYL1	-0.761799	4.05e-05	0.00375905	Down-regulated			145	L2HGDH	0.762116
146	PODN	1.44572	0.00227615	0.0169374	Up-regulated		146	NR2F2	-0.776821	1.4e-05	0.000338721	Down-regulated			146	TGM2	0.799772	0.00137702	0.0326742	Up-regulated											146	MEST	0.993085	0.00017089	0.0108167	Up-regulated			146	NFIA	-0.757833	0.000756291	0.0282409	Down-regulated			146	GLRB	0.759103
147	ADAMTSL1	1.44488	3.26e-11	6.95e-09	Up-regulated		147	PLIN3	-0.775094	6.95e-09	6.62e-07	Down-regulated			147	DUSP5	0.799051	0.00169635	0.0379791	Up-regulated											147	HES4	0.992792	0.000669798	0.0259731	Up-regulated			147	MAP3K13	-0.756767	1.33e-07	3.69e-05	Down-regulated			147	SLC30A10	0.757829
148	RGMA	1.44451	6.07e-16	4.57e-13	Up-regulated		148	VAMP1	-0.775049	0.00485366	0.0295088	Down-regulated			148	ERICH3	0.797943	6.04e-05	0.00387661	Up-regulated											148	BRCA2	0.985916	0.000568424	0.0236742	Up-regulated			148	TSPAN13	-0.752554	0.000582937	0.0239888	Down-regulated			148	C2CD4C	0.7415
149	MBOAT1	1.44114	0.000231437	0.00302219	Up-regulated		149	SPATA24	-0.772183	0.000759662	0.00741259	Down-regulated			149	JUNB	0.797021	8.24e-05	0.00485849	Up-regulated											149	SLC7A3	0.984261	0.000593275	0.0242025	Up-regulated			149	HEBP1	-0.751577	2.74e-05	0.00278387	Down-regulated			149	TRIM9	0.739125
150	ADAMTSL4	1.4399	1.92e-05	0.000438356	Up-regulated		150	SH3GL3	-0.76371	1e-08	8.84e-07	Down-regulated			150	RAB26	0.789664	5.32e-09	1.94e-06	Up-regulated											150	GLYCTK	0.98089	0.000131559	0.0091476	Up-regulated			150	LAMA5	-0.750616	0.000442311	0.0200101	Down-regulated			150	DCK	0.738376
151	SLC2A10	1.43911	6.89e-11	1.29e-08	Up-regulated		151	SCARA3	-0.761719	3.53e-06	0.000107998	Down-regulated			151	RSF1	0.783208	2.85e-06	0.000433479	Up-regulated											151	PKN3	0.967235	0.00138341	0.0412831	Up-regulated			151	ALDH1B1	-0.741243	0.000326011	0.016146	Down-regulated			151	USP53	0.737153
152	NOS1	1.43613	0.00452777	0.0280545	Up-regulated		152	ND3	-0.76046	0.000125399	0.00190346	Down-regulated			152	ADORA2B	0.777558	2.59e-05	0.00224508	Up-regulated											152	SCN5A	0.966722	0.00102523	0.0333937	Up-regulated			152	ASPHD1	-0.739194	0.000247858	0.0135078	Down-regulated			152	TMPRSS5	0.734487
153	ISM1	1.43205	0.00553273	0.0324754	Up-regulated		153	GPAM	-0.758363	9.8e-09	8.71e-07	Down-regulated			153	C1QB	0.776887	0.00220362	0.0454509	Up-regulated											153	B3GLCT	0.963967	0.000270402	0.0142948	Up-regulated			153	SLC25A20	-0.73874	5.68e-06	0.000778407	Down-regulated			153	DGLUCY	0.729962
154	SEMA3B	1.43006	0.00013835	0.00204765	Up-regulated		154	SMIM30	-0.756873	4.5e-05	0.000858982	Down-regulated			154	KIFC2	0.77327	1.28e-06	0.000221727	Up-regulated											154	MAMLD1	0.961175	0.000392934	0.0186743	Up-regulated			154	RNF180	-0.734001	0.000987879	0.0324814	Down-regulated			154	PLCD1	0.728362
155	LGI3	1.42955	0.000162198	0.0023312	Up-regulated		155	NEUROD6	-0.756572	1.68e-14	1.08e-11	Down-regulated			155	PARVB	0.759798	2.71e-05	0.00231074	Up-regulated											155	BHMT	0.956095	0.00159502	0.0451176	Up-regulated			155	TP53I3	-0.729315	0.00140134	0.0414571	Down-regulated			155	CYP39A1	0.724342
156	CLIC2	1.42558	0.000352873	0.00414071	Up-regulated		156	NSUN3	-0.753041	0.00022473	0.00296053	Down-regulated			156	ANKRD12	0.753552	6.54e-08	1.62e-05	Up-regulated											156	ARPP21	0.955605	7.03e-06	0.00092787	Up-regulated			156	LRRC75B	-0.709082	1.9e-05	0.00211665	Down-regulated			156	ZFP36L2	0.721374
157	CFAP58	1.41906	0.00352529	0.0233236	Up-regulated		157	ABCD3	-0.749862	8.96e-07	3.65e-05	Down-regulated			157	ZNF487	0.744313	0.000513635	0.0170161	Up-regulated											157	KIF18B	0.95234	0.0001385	0.00944407	Up-regulated			157	MYLK	-0.706102	0.000215648	0.0124239	Down-regulated			157	FUCA2	0.715958
158	MAML3	1.41885	8.76e-11	1.59e-08	Up-regulated		158	RARRES1	-0.749101	2.4e-06	7.93e-05	Down-regulated			158	SLC37A2	0.743515	0.000493184	0.0164961	Up-regulated											158	E2F7	0.948358	2.66e-05	0.00272269	Up-regulated											158	KLHL32	0.71594
159	TKTL1	1.41646	0.00738153	0.0401335	Up-regulated		159	GLB1L2	-0.748609	5.47e-05	0.000999048	Down-regulated			159	PPARGC1A	0.738446	0.00131788	0.0316497	Up-regulated											159	TNC	0.927048	0.000267179	0.0141776	Up-regulated											159	HLF	0.71419
160	DNAH5	1.41631	1.15e-10	1.98e-08	Up-regulated		160	ZNF35	-0.744881	0.00055423	0.00584282	Down-regulated			160	INKA2	0.736025	0.000345569	0.0126009	Up-regulated											160	PKMYT1	0.92335	0.0010747	0.0345543	Up-regulated											160	DERL3	0.714094
161	RASAL1	1.41427	1.89e-07	9.98e-06	Up-regulated		161	ANO10	-0.740646	8.67e-10	1.07e-07	Down-regulated			161	PLCD1	0.735726	1.38e-09	6.77e-07	Up-regulated											161	TENM3	0.920334	0.00141573	0.0414571	Up-regulated											161	FANCL	0.709245
162	EPHA2	1.41203	3.44e-05	0.000691319	Up-regulated		162	CCNG1	-0.73821	1.73e-10	2.93e-08	Down-regulated			162	ARSF	0.73018	0.00235441	0.0470238	Up-regulated											162	TACC3	0.907049	0.00047747	0.0208653	Up-regulated											162	DNER	0.707536
163	BTBD17	1.40683	6.48e-05	0.00114545	Up-regulated		163	C3orf38	-0.737508	6.6e-06	0.000180532	Down-regulated			163	SPRY1	0.728494	5.96e-05	0.00387414	Up-regulated											163	DPF1	0.90158	0.000915199	0.0308476	Up-regulated
164	ZNF469	1.40335	0.0006227	0.00634227	Up-regulated		164	SRR	-0.734924	0.000265573	0.00335692	Down-regulated			164	FOXP1	0.723052	0.00176176	0.0389435	Up-regulated											164	SPACA6	0.900859	0.000782168	0.0287439	Up-regulated
165	NECAB1	1.40324	0.000422342	0.0047603	Up-regulated		165	SERTAD4	-0.732662	7.44e-10	9.43e-08	Down-regulated			165	CCDC88A	0.715561	7.51e-05	0.00463347	Up-regulated											165	ESPL1	0.899559	0.000725307	0.0273736	Up-regulated
166	ADM	1.40075	0.000600294	0.00615611	Up-regulated		166	TRAF6	-0.730252	7.44e-07	3.12e-05	Down-regulated			166	EVC2	0.714249	0.0023692	0.0471158	Up-regulated											166	SYT6	0.898563	0.00124822	0.0387222	Up-regulated
167	TRIM71	1.39634	1.14e-06	4.42e-05	Up-regulated		167	MTFR1	-0.723361	1.15e-06	4.45e-05	Down-regulated			167	PAK3	0.707072	3.07e-05	0.00243916	Up-regulated											167	SLC4A4	0.891407	0.000260453	0.013937	Up-regulated
168	SALL3	1.39252	0.00227543	0.0169374	Up-regulated		168	NXT2	-0.723131	0.000773988	0.00752354	Down-regulated			168	GAS6	0.706314	9.16e-05	0.00529927	Up-regulated											168	DCK	0.881459	0.000277207	0.0145456	Up-regulated
169	B4GALNT3	1.39085	5.85e-06	0.000163695	Up-regulated		169	ADGRG6	-0.722371	0.000367746	0.00428154	Down-regulated			169	C1QL2	0.705953	9.78e-13	9.05e-10	Up-regulated											169	WWTR1	0.878729	1.27e-05	0.0015398	Up-regulated
170	ECI1	1.38871	2.82e-07	1.39e-05	Up-regulated		170	DISP3	-0.718524	1.34e-08	1.13e-06	Down-regulated			170	RPS6KB2	0.705326	1.83e-09	8.18e-07	Up-regulated											170	STK17B	0.877209	0.000948224	0.0316411	Up-regulated
171	NPPA	1.38434	0.00363113	0.0237545	Up-regulated		171	REPS2	-0.715354	0.00482775	0.0294179	Down-regulated			171	ENDOD1	0.704674	5.82e-06	0.000716142	Up-regulated											171	GRAMD2B	0.876793	0.000956614	0.0316963	Up-regulated
172	CYP27C1	1.3817	8.18e-09	7.47e-07	Up-regulated		172	RWDD2B	-0.714786	7.25e-05	0.00124515	Down-regulated			172	STKLD1	0.703967	0.000769847	0.0227367	Up-regulated											172	MYO15B	0.876602	0.000876075	0.0300871	Up-regulated
173	CDC42EP1	1.37764	1.35e-05	0.00032937	Up-regulated		173	ZSCAN16	-0.7145	2.32e-05	0.000509387	Down-regulated			173	SEMA6D	0.700371	5.2e-05	0.0035049	Up-regulated											173	ADAMTS13	0.876393	6e-06	0.000806969	Up-regulated
174	COL4A5	1.37611	0.00082608	0.00789076	Up-regulated		174	RPL28	-0.709783	7.54e-15	5.06e-12	Down-regulated																			174	CDCA3	0.876161	0.00011541	0.00835388	Up-regulated
175	CHRNA2	1.37562	0.00669334	0.0374381	Up-regulated		175	CBS	-0.709304	9.51e-08	5.48e-06	Down-regulated																			175	KANK2	0.865535	7.6e-05	0.0060569	Up-regulated
176	SNAI3	1.37562	0.000165796	0.0023652	Up-regulated		176	PYURF	-0.70684	5.35e-08	3.47e-06	Down-regulated																			176	GPC6	0.862902	1.67e-05	0.00192166	Up-regulated
177	TREM2	1.37551	0.00838462	0.0438773	Up-regulated		177	RMI1	-0.70512	0.00448796	0.0278919	Down-regulated																			177	TCF19	0.862571	0.000735689	0.0276913	Up-regulated
178	HS3ST5	1.37331	6.99e-07	2.99e-05	Up-regulated		178	GALNT9	-0.70036	0.000399007	0.00453536	Down-regulated																			178	UNC93B1	0.854578	0.000839265	0.029517	Up-regulated
179	C1orf226	1.37297	0.000477311	0.00522202	Up-regulated																										179	KCNK2	0.843892	0.000796234	0.0287439	Up-regulated
180	CARD10	1.3723	5.26e-06	0.000152194	Up-regulated																										180	CDKN2C	0.84207	0.000141477	0.00950928	Up-regulated
181	CCN1	1.36372	4.53e-05	0.00086172	Up-regulated																										181	TLCD4	0.836483	0.000315223	0.0159158	Up-regulated
182	ESPL1	1.35809	0.0027725	0.0195679	Up-regulated																										182	SST	0.833928	0.000267066	0.0141776	Up-regulated
183	RASSF3	1.35735	2.96e-07	1.43e-05	Up-regulated																										183	IMPA2	0.833813	0.000707766	0.0270003	Up-regulated
184	AQP4	1.35683	0.00525354	0.0312604	Up-regulated																										184	FOXM1	0.823824	0.000555823	0.0232802	Up-regulated
185	SLC11A1	1.35626	0.00406143	0.0257903	Up-regulated																										185	ARPC1B	0.819794	2.17e-08	8.28e-06	Up-regulated
186	TRIM17	1.35553	4.14e-05	0.000800515	Up-regulated																										186	DEPDC1	0.809223	9.86e-05	0.00744466	Up-regulated
187	RSPH1	1.35469	0.00174642	0.0137582	Up-regulated																										187	SEMA6D	0.807874	4.33e-06	0.000630282	Up-regulated
188	BRCA1	1.35383	0.00168834	0.0134267	Up-regulated																										188	NDST3	0.805858	0.000580466	0.0239569	Up-regulated
189	ADPRHL1	1.34965	0.00745331	0.0403929	Up-regulated																										189	PDLIM7	0.802505	3.79e-12	4.46e-09	Up-regulated
190	MLC1	1.34882	8.27e-08	4.89e-06	Up-regulated																										190	MSI2	0.800003	2.79e-07	7.1e-05	Up-regulated
191	AKAIN1	1.34802	0.00688336	0.0381985	Up-regulated																										191	MYH11	0.796067	0.000210204	0.0122605	Up-regulated
192	BFSP1	1.34792	5.29e-08	3.45e-06	Up-regulated																										192	DGLUCY	0.791738	7.79e-05	0.0061735	Up-regulated
193	CHRNB4	1.34725	0.000541994	0.00575612	Up-regulated																										193	SOCS2	0.786254	0.000327153	0.016146	Up-regulated
194	CFAP65	1.34637	0.000187735	0.00259542	Up-regulated																										194	KCNAB3	0.778743	0.000542641	0.0228638	Up-regulated
195	PDPN	1.33851	1.38e-06	5.11e-05	Up-regulated																										195	ALDH16A1	0.771458	0.00017457	0.0109514	Up-regulated
196	MYH14	1.32819	1.12e-07	6.35e-06	Up-regulated																										196	ZHX2	0.761429	0.000588313	0.0240983	Up-regulated
197	SP7	1.32703	0.0100213	0.0499168	Up-regulated																										197	SLC30A10	0.755942	1.46e-05	0.00172464	Up-regulated
198	HEPACAM	1.32327	2.76e-06	8.89e-05	Up-regulated																										198	OXCT1	0.74592	0.000153255	0.0101084	Up-regulated
199	SLCO1C1	1.31495	9.64e-05	0.00155589	Up-regulated																										199	IMPDH1	0.745763	0.00150675	0.0433519	Up-regulated
200	TAP2	1.31431	0.000187012	0.00258809	Up-regulated																										200	PLCD1	0.744683	0.00010265	0.00770694	Up-regulated
201	DAAM2	1.31217	1.94e-06	6.71e-05	Up-regulated																										201	ETNK2	0.732062	0.000605817	0.0244317	Up-regulated
202	SYT12	1.31188	0.00793422	0.0423159	Up-regulated																										202	SNORD36	0.725741	0.000622839	0.0247644	Up-regulated
203	RIN1	1.31068	1.23e-06	4.72e-05	Up-regulated																										203	KIFC3	0.724779	0.0011323	0.0357392	Up-regulated
204	SYTL2	1.30566	0.00178853	0.0140241	Up-regulated																										204	CHST7	0.722613	0.000909853	0.0308476	Up-regulated
205	NT5DC1	1.30463	0.00372768	0.0242914	Up-regulated																										205	STIL	0.720468	0.000260671	0.013937	Up-regulated
206	PLEKHA2	1.30368	5.26e-05	0.00097318	Up-regulated																										206	RPS6KB2	0.718522	1.14e-07	3.21e-05	Up-regulated
207	AVIL	1.29963	2.03e-06	6.94e-05	Up-regulated																										207	GADD45G	0.717902	5e-05	0.00447941	Up-regulated
208	E2F1	1.29858	0.000869246	0.00820034	Up-regulated																										208	DBF4B	0.717756	0.000418133	0.0193763	Up-regulated
209	RSPO2	1.29325	0.00136168	0.0113393	Up-regulated																										209	LITAF	0.716117	2.08e-05	0.0022128	Up-regulated
210	ANO3	1.28851	5.45e-06	0.000155877	Up-regulated																										210	FAM107A	0.71403	0.000941196	0.0315558	Up-regulated
211	C4orf33	1.28755	7.59e-06	0.000201706	Up-regulated																										211	TMPO	0.711956	3.75e-06	0.00056302	Up-regulated
212	COL12A1	1.28684	4.74e-06	0.000138469	Up-regulated																										212	CEP57L1	0.706173	0.00132866	0.0404182	Up-regulated
213	SLC4A4	1.28309	0.000379289	0.00439217	Up-regulated
214	ADAMTS8	1.2779	1.8e-09	2.05e-07	Up-regulated
215	CRACR2B	1.27573	5.7e-05	0.00103549	Up-regulated
216	TPBG	1.26987	0.000987455	0.00901742	Up-regulated
217	TTLL12	1.26709	2.18e-09	2.42e-07	Up-regulated
218	CCNP	1.26706	0.00578443	0.0335567	Up-regulated
219	TRIM47	1.26675	0.00174458	0.0137572	Up-regulated
220	ATP1A4	1.26619	3.81e-07	1.77e-05	Up-regulated
221	SDK1	1.26602	1.24e-06	4.74e-05	Up-regulated
222	CRB2	1.26569	5.57e-05	0.00101467	Up-regulated
223	LIMS2	1.26345	9.03e-05	0.00147783	Up-regulated
224	KIF17	1.26303	1.12e-06	4.34e-05	Up-regulated
225	COBL	1.25839	3.89e-10	5.49e-08	Up-regulated
226	GSAP	1.25505	1.74e-08	1.4e-06	Up-regulated
227	SLC26A1	1.25201	3.07e-08	2.19e-06	Up-regulated
228	ABO	1.25136	0.000946627	0.0087397	Up-regulated
229	HK2	1.25129	5.28e-05	0.000974802	Up-regulated
230	COLEC12	1.24457	0.000250934	0.00322363	Up-regulated
231	HTR6	1.24231	0.000143642	0.00211199	Up-regulated
232	FAM24A	1.23649	0.00422214	0.0265844	Up-regulated
233	SDCBP2	1.23587	0.000659443	0.00664592	Up-regulated
234	GPR26	1.23225	3.8e-09	4.05e-07	Up-regulated
235	CYP26A1	1.23172	1.58e-05	0.00037756	Up-regulated
236	NPHS1	1.21909	0.00417561	0.0263781	Up-regulated
237	EMX2	1.21811	1.03e-08	9.06e-07	Up-regulated
238	NEUROD1	1.21539	0.00991438	0.0495129	Up-regulated
239	LAMA2	1.21193	0.000217328	0.00289526	Up-regulated
240	MCM3	1.21138	0.00130023	0.0109362	Up-regulated
241	BCAN	1.20994	2.91e-09	3.15e-07	Up-regulated
242	SLC1A3	1.20721	3.75e-08	2.6e-06	Up-regulated
243	C20orf96	1.20396	0.00241642	0.0176389	Up-regulated
244	BRINP1	1.2014	0.00113605	0.00988995	Up-regulated
245	MINAR1	1.19493	0.0058094	0.0336434	Up-regulated
246	KLF4	1.193	0.00010403	0.00165266	Up-regulated
247	PHLDB3	1.19206	0.000249021	0.0032112	Up-regulated
248	CDT1	1.19202	0.000129715	0.00194994	Up-regulated
249	EEPD1	1.19151	0.00218785	0.0164142	Up-regulated
250	MXRA8	1.18486	2.75e-05	0.000573575	Up-regulated
251	ADAMTS13	1.18316	1.69e-06	6.02e-05	Up-regulated
252	NSUN7	1.18238	0.00515923	0.0308772	Up-regulated
253	ARHGAP6	1.17869	0.00487202	0.0295803	Up-regulated
254	ARHGEF19	1.17083	0.00310229	0.0212259	Up-regulated
255	LRRC43	1.16935	0.00610809	0.034847	Up-regulated
256	ZNF503	1.16249	0.00859429	0.0446477	Up-regulated
257	TMEM229A	1.16042	0.0017346	0.0137053	Up-regulated
258	FKBP10	1.1578	7.47e-08	4.56e-06	Up-regulated
259	DBH	1.15693	0.00122519	0.0104491	Up-regulated
260	ST8SIA3	1.15603	0.00179998	0.0140891	Up-regulated
261	ZIC2	1.15257	2.75e-07	1.37e-05	Up-regulated
262	CDCA7	1.15182	0.00345618	0.0230138	Up-regulated
263	TBX1	1.15179	0.00678604	0.0377677	Up-regulated
264	TMPRSS9	1.1481	9.31e-07	3.77e-05	Up-regulated
265	RBP1	1.14789	0.00010696	0.00167689	Up-regulated
266	THBS3	1.1473	6.17e-07	2.7e-05	Up-regulated
267	TUBA8	1.14309	0.00268897	0.0190553	Up-regulated
268	MKI67	1.14103	0.00178305	0.0139974	Up-regulated
269	MXRA5	1.14011	7.26e-05	0.00124515	Up-regulated
270	SLC16A8	1.139	0.000445503	0.0049589	Up-regulated
271	OGN	1.13803	0.00607882	0.0347539	Up-regulated
272	EPB41L2	1.13727	9.57e-19	1.17e-15	Up-regulated
273	ITGA3	1.13668	1.41e-06	5.2e-05	Up-regulated
274	MORN3	1.13533	0.00860291	0.0446666	Up-regulated
275	PLEKHG4B	1.13431	0.00125347	0.0106363	Up-regulated
276	RGS9	1.13385	0.000671617	0.00673826	Up-regulated
277	CPNE6	1.13142	1.27e-05	0.000314269	Up-regulated
278	GPR4	1.13085	0.00955635	0.0483545	Up-regulated
279	ZBTB7C	1.12984	0.00567618	0.0331004	Up-regulated
280	CDH22	1.12328	6.54e-11	1.27e-08	Up-regulated
281	HSPB1	1.12241	0.000585797	0.00605835	Up-regulated
282	CACNA1A	1.11847	3.38e-14	1.82e-11	Up-regulated
283	CEP126	1.11806	5.8e-05	0.00104985	Up-regulated
284	RAMP3	1.11077	1.08e-06	4.27e-05	Up-regulated
285	ADCY10	1.10758	0.000225659	0.00296694	Up-regulated
286	TMEM102	1.10534	0.00245433	0.0178768	Up-regulated
287	IRAG2	1.1053	0.00229693	0.0170448	Up-regulated
288	HS6ST3	1.10367	0.00329763	0.0222449	Up-regulated
289	KANK2	1.10274	3.77e-05	0.000741167	Up-regulated
290	MED12L	1.10126	0.000159695	0.00230478	Up-regulated
291	BAIAP3	1.09939	0.00395657	0.0252919	Up-regulated
292	ADORA2B	1.09574	0.00945666	0.0479948	Up-regulated
293	KCNJ14	1.09569	0.00109422	0.00965096	Up-regulated
294	NOXA1	1.0949	4.27e-06	0.000126756	Up-regulated
295	PAQR7	1.09483	0.00499844	0.0301181	Up-regulated
296	AVP	1.09361	0.00291808	0.0203071	Up-regulated
297	IL34	1.09047	6.94e-08	4.29e-06	Up-regulated
298	CTSS	1.0904	0.00238252	0.0174675	Up-regulated
299	ADAMTS17	1.08707	0.00212219	0.0160497	Up-regulated
300	STAB1	1.08467	0.000201557	0.00273579	Up-regulated
301	SULF2	1.08347	0.00247195	0.0179611	Up-regulated
302	ZIC1	1.07753	0.000654618	0.00661218	Up-regulated
303	S100A13	1.07363	0.000366069	0.00426942	Up-regulated
304	NTN3	1.06847	8.12e-05	0.00136174	Up-regulated
305	AGTRAP	1.06668	4.14e-05	0.000800515	Up-regulated
306	STAC3	1.06594	0.000272084	0.00342617	Up-regulated
307	CDYL2	1.06356	0.000859448	0.00813627	Up-regulated
308	HLX	1.06167	0.0011045	0.00971616	Up-regulated
309	ACOT2	1.06138	4.55e-07	2.08e-05	Up-regulated
310	FLRT3	1.06118	5.9e-05	0.00106155	Up-regulated
311	LURAP1	1.06013	0.00191352	0.0147967	Up-regulated
312	KCTD16	1.0574	0.00424982	0.0267337	Up-regulated
313	COL5A3	1.05679	0.00038475	0.00443719	Up-regulated
314	HR	1.05613	9.3e-06	0.000238132	Up-regulated
315	TIMP4	1.05421	0.00200519	0.0153115	Up-regulated
316	B3GLCT	1.05308	0.00130349	0.0109568	Up-regulated
317	COCH	1.05202	6.13e-06	0.000170703	Up-regulated
318	GNG8	1.05123	1.79e-06	6.29e-05	Up-regulated
319	MST1	1.0472	0.00607308	0.0347506	Up-regulated
320	SCN5A	1.04274	0.0080723	0.0427662	Up-regulated
321	SMAD6	1.04156	0.00418447	0.0264054	Up-regulated
322	NLRX1	1.04063	7.54e-09	7.08e-07	Up-regulated
323	S1PR1	1.0404	0.00421014	0.0265338	Up-regulated
324	ARHGDIB	1.04011	8.9e-05	0.00146154	Up-regulated
325	PGAP6	1.03991	5.55e-09	5.56e-07	Up-regulated
326	SMAD3	1.03534	0.000164544	0.00235556	Up-regulated
327	SEC31B	1.03334	2.29e-08	1.71e-06	Up-regulated
328	ZWINT	1.0331	0.00421235	0.0265352	Up-regulated
329	RECQL4	1.03178	3.4e-06	0.000105073	Up-regulated
330	DOC2A	1.0307	0.00135435	0.0113065	Up-regulated
331	VASN	1.02832	5.29e-05	0.000974802	Up-regulated
332	AGMAT	1.02813	0.000420379	0.00474215	Up-regulated
333	TECPR1	1.02594	3.1e-07	1.48e-05	Up-regulated
334	KCNJ4	1.02282	0.000239504	0.00310638	Up-regulated
335	SH2D5	1.02222	0.00811434	0.0428773	Up-regulated
336	LAMA1	1.02214	0.00123194	0.0104867	Up-regulated
337	ACSBG1	1.02078	7.99e-05	0.00134723	Up-regulated
338	HES7	1.02072	5.13e-09	5.22e-07	Up-regulated
339	TRPM2	1.01899	0.000548112	0.00580273	Up-regulated
340	SERPINF1	1.01809	0.00375818	0.0244065	Up-regulated
341	EFCC1	1.0171	0.00862686	0.0447477	Up-regulated
342	COL18A1	1.01575	1.35e-05	0.00032937	Up-regulated
343	DHDH	1.01532	0.00524384	0.0312604	Up-regulated
344	PITPNM3	1.01524	3.78e-11	7.92e-09	Up-regulated
345	CAMK2N2	1.01303	0.000172661	0.00242701	Up-regulated
346	GRIN3A	1.01302	3.42e-06	0.00010539	Up-regulated
347	HES5	1.0121	0.00323797	0.0219417	Up-regulated
348	TMEM190	1.01149	0.00750957	0.0406378	Up-regulated
349	E2F3	1.01052	3.72e-08	2.59e-06	Up-regulated
350	HOOK1	1.00954	1.38e-05	0.000334075	Up-regulated
351	ITIH5	1.00661	2.57e-06	8.4e-05	Up-regulated
352	RHBDF2	1.00364	0.00412745	0.0261107	Up-regulated
353	MSS51	1.00362	0.00526843	0.0313074	Up-regulated
354	PRKCG	1.00139	2.06e-08	1.57e-06	Up-regulated
355	GFAP	0.999433	2.05e-05	0.000459884	Up-regulated
356	CCDC173	0.998624	0.000167409	0.0023781	Up-regulated
357	TACR2	0.998434	0.00541166	0.0319605	Up-regulated
358	RYR3	0.997483	0.000674096	0.00674297	Up-regulated
359	TRARG1	0.995847	0.00515876	0.0308772	Up-regulated
360	KIFC1	0.995168	0.00575292	0.0334418	Up-regulated
361	EGFL6	0.993982	0.00811252	0.0428773	Up-regulated
362	TNXB	0.991049	0.000166092	0.0023669	Up-regulated
363	TNFSF13	0.989026	0.00345178	0.0230138	Up-regulated
364	ARHGAP15	0.987905	0.00091799	0.00855176	Up-regulated
365	ARAP1	0.985984	1.11e-06	4.33e-05	Up-regulated
366	DSC3	0.985168	0.00335873	0.0224988	Up-regulated
367	UNC5D	0.983899	0.00587701	0.0339325	Up-regulated
368	RFX4	0.981623	0.00160268	0.0129724	Up-regulated
369	TNFRSF25	0.980833	0.000114454	0.00176264	Up-regulated
370	CALD1	0.979592	2.65e-06	8.63e-05	Up-regulated
371	PDGFB	0.978831	1.58e-09	1.81e-07	Up-regulated
372	SPSB1	0.978266	0.00102283	0.00920218	Up-regulated
373	RPRML	0.974797	0.00235199	0.0173193	Up-regulated
374	WDR90	0.97316	1.02e-05	0.000259061	Up-regulated
375	ZNF487	0.972571	1.45e-06	5.29e-05	Up-regulated
376	ERICH3	0.970646	0.000313604	0.00379947	Up-regulated
377	DERA	0.968846	0.000466032	0.00512788	Up-regulated
378	APOLD1	0.968591	0.000162388	0.0023312	Up-regulated
379	TNN	0.966471	0.00305081	0.0210234	Up-regulated
380	MYBL2	0.964777	0.00756101	0.0408283	Up-regulated
381	IL17RA	0.963658	0.00323157	0.0219094	Up-regulated
382	ABCB1	0.960368	0.00436994	0.0273101	Up-regulated
383	ACTA2	0.958377	0.00348396	0.0231185	Up-regulated
384	RYR1	0.95815	0.000433471	0.00484505	Up-regulated
385	CYP7B1	0.954403	0.00102515	0.00920507	Up-regulated
386	YBX3	0.952088	6.03e-05	0.00107865	Up-regulated
387	LMO3	0.951745	2.57e-10	4.06e-08	Up-regulated
388	PRC1	0.951656	0.000567817	0.00592023	Up-regulated
389	LFNG	0.951252	0.00210714	0.0159629	Up-regulated
390	NEGR1	0.949927	1.3e-09	1.54e-07	Up-regulated
391	HELZ2	0.947993	0.00034456	0.00407747	Up-regulated
392	LGALS3	0.946278	0.00960677	0.0485364	Up-regulated
393	SCARF1	0.945547	0.000426842	0.00479893	Up-regulated
394	ARSD	0.945219	0.00021732	0.00289526	Up-regulated
395	TBX3	0.944104	0.00553952	0.0325011	Up-regulated
396	PDIA2	0.942514	4.58e-05	0.000867523	Up-regulated
397	RIN2	0.940814	3.93e-05	0.000769638	Up-regulated
398	TAMALIN	0.940524	0.00768722	0.0413766	Up-regulated
399	KCNJ6	0.937491	0.00604368	0.0346859	Up-regulated
400	KLHL29	0.937486	2.56e-05	0.000547453	Up-regulated
401	AHI1	0.935094	0.000254379	0.00325527	Up-regulated
402	TGIF1	0.932035	0.00780428	0.0417888	Up-regulated
403	CCDC81	0.931758	0.00779576	0.0417751	Up-regulated
404	JDP2	0.931474	0.000820673	0.0078747	Up-regulated
405	EFCAB12	0.929593	0.00330565	0.0222767	Up-regulated
406	CYP26B1	0.92873	0.0088502	0.0455588	Up-regulated
407	ITGB5	0.928066	3.18e-06	9.96e-05	Up-regulated
408	SLFNL1	0.924327	0.00250903	0.0181576	Up-regulated
409	COL9A1	0.919806	1.66e-07	8.97e-06	Up-regulated
410	SUSD4	0.918901	0.000554949	0.00584282	Up-regulated
411	ZCWPW1	0.918252	0.00111657	0.00978614	Up-regulated
412	CHST2	0.915104	1.35e-06	5.04e-05	Up-regulated
413	NR4A1	0.913913	1.8e-05	0.000417015	Up-regulated
414	ATP6V1C2	0.912153	0.00457121	0.0282263	Up-regulated
415	CDH6	0.911005	0.00268913	0.0190553	Up-regulated
416	GRIN2C	0.90793	0.0012002	0.0102817	Up-regulated
417	CBLN1	0.905757	0.000283402	0.00351607	Up-regulated
418	BTN3A2	0.905215	0.00753032	0.0407117	Up-regulated
419	FHOD1	0.90503	0.00932383	0.0474642	Up-regulated
420	AIF1L	0.904715	0.00092202	0.00857558	Up-regulated
421	GRID2	0.90455	0.00107227	0.00949483	Up-regulated
422	LYPD1	0.89648	0.00225837	0.0168424	Up-regulated
423	TACC3	0.89641	0.00524855	0.0312604	Up-regulated
424	GRIK4	0.895596	0.00157947	0.0128249	Up-regulated
425	PHYHIP	0.893326	0.000214306	0.00287291	Up-regulated
426	DCBLD2	0.892176	6.55e-06	0.000179919	Up-regulated
427	NOTCH3	0.892102	1.31e-06	4.91e-05	Up-regulated
428	HAPLN1	0.889188	0.00197803	0.0151732	Up-regulated
429	FSCN2	0.887952	0.00325518	0.0220373	Up-regulated
430	LYN	0.885705	0.00658358	0.0369729	Up-regulated
431	MSANTD1	0.884714	0.00360016	0.023621	Up-regulated
432	AXL	0.883528	0.00430808	0.0270169	Up-regulated
433	PHF11	0.882743	0.000361141	0.00421561	Up-regulated
434	INPPL1	0.882374	4.74e-06	0.000138469	Up-regulated
435	MAMSTR	0.881855	1.56e-06	5.64e-05	Up-regulated
436	OLIG1	0.880577	0.00110723	0.00972739	Up-regulated
437	TPX2	0.879875	0.00119024	0.010221	Up-regulated
438	C19H19orf71	0.879743	0.000534582	0.00570448	Up-regulated
439	CASP6	0.877993	7.26e-05	0.00124515	Up-regulated
440	MANBA	0.877482	3.24e-10	4.84e-08	Up-regulated
441	SLC26A8	0.873277	0.000328918	0.00395291	Up-regulated
442	SPACA6	0.872825	0.0054318	0.0320231	Up-regulated
443	CNTRL	0.871442	0.000392618	0.00450086	Up-regulated
444	SMYD2	0.870541	9.68e-09	8.68e-07	Up-regulated
445	FZD9	0.867788	5.33e-07	2.39e-05	Up-regulated
446	LSAMP	0.863375	0.00124055	0.0105466	Up-regulated
447	PDGFRB	0.861951	9.2e-06	0.000236703	Up-regulated
448	CFAP94	0.86093	0.00305235	0.0210234	Up-regulated
449	CSKMT	0.859823	0.000511986	0.00553374	Up-regulated
450	VEPH1	0.858486	0.00259091	0.0185694	Up-regulated
451	TOX	0.857143	8.2e-07	3.4e-05	Up-regulated
452	CDC20	0.854527	0.00083491	0.00795369	Up-regulated
453	HCRTR2	0.854264	0.0075106	0.0406378	Up-regulated
454	SYT17	0.853797	0.000871103	0.00820034	Up-regulated
455	STK11IP	0.852088	6.76e-06	0.000183626	Up-regulated
456	NAGS	0.851361	0.00340523	0.022764	Up-regulated
457	TIMP3	0.851015	0.00192364	0.0148348	Up-regulated
458	VWA7	0.850652	0.00198753	0.0152128	Up-regulated
459	PKD2	0.848799	1.22e-06	4.68e-05	Up-regulated
460	BOC	0.848667	5.66e-05	0.00103028	Up-regulated
461	LRRC32	0.848321	0.0072974	0.0398699	Up-regulated
462	STARD9	0.847407	0.000137298	0.00203656	Up-regulated
463	GDPD3	0.846621	0.00020899	0.0028083	Up-regulated
464	ARHGAP45	0.845033	0.0087509	0.0451816	Up-regulated
465	SPATA6L	0.844794	0.00117939	0.0101709	Up-regulated
466	IGDCC4	0.844319	3.9e-06	0.000116747	Up-regulated
467	PFKP	0.841653	2.88e-05	0.00059543	Up-regulated
468	PLEC	0.841426	1.98e-08	1.54e-06	Up-regulated
469	HIC1	0.840819	0.000326626	0.00392888	Up-regulated
470	C11H12orf56	0.840209	0.000433038	0.00484505	Up-regulated
471	PDLIM7	0.83988	3.39e-07	1.6e-05	Up-regulated
472	ARAP3	0.839453	0.000224095	0.00295547	Up-regulated
473	MROH6	0.839209	0.0079464	0.0423318	Up-regulated
474	UGGT2	0.837105	0.000398862	0.00453536	Up-regulated
475	RFLNB	0.83708	0.000726536	0.00714507	Up-regulated
476	GRIK2	0.837033	9.99e-12	2.39e-09	Up-regulated
477	ROR2	0.836372	0.00845963	0.0441361	Up-regulated
478	SMOC1	0.836197	6.9e-09	6.62e-07	Up-regulated
479	ADAMTSL2	0.83602	1.83e-05	0.000422569	Up-regulated
480	C1QA	0.835543	0.00744846	0.0403829	Up-regulated
481	SOX1	0.83445	0.00811163	0.0428773	Up-regulated
482	TTC21A	0.834249	0.00144931	0.0119579	Up-regulated
483	SLC24A3	0.833658	3.92e-12	1.06e-09	Up-regulated
484	CSF1R	0.83307	0.000751573	0.00734822	Up-regulated
485	TTYH1	0.832572	3.56e-14	1.84e-11	Up-regulated
486	CYB561	0.832051	0.000588048	0.00607695	Up-regulated
487	GABRB1	0.831697	1.32e-05	0.000325967	Up-regulated
488	FCGRT	0.831679	1.48e-09	1.71e-07	Up-regulated
489	AMZ1	0.829945	0.00267843	0.019024	Up-regulated
490	PCDH17	0.829537	4.64e-05	0.000877586	Up-regulated
491	PAK6	0.829459	1.76e-05	0.000407775	Up-regulated
492	NFATC4	0.826727	0.00506943	0.0304211	Up-regulated
493	RCVRN	0.822604	0.00490122	0.0297172	Up-regulated
494	MYO16	0.820411	7.09e-07	3.02e-05	Up-regulated
495	ABLIM3	0.818858	7.42e-07	3.12e-05	Up-regulated
496	REM2	0.817645	0.000992862	0.00905548	Up-regulated
497	HEYL	0.817337	0.00849866	0.0442943	Up-regulated
498	TNK2	0.816231	5.96e-09	5.84e-07	Up-regulated
499	C1QL1	0.816073	8.59e-05	0.00141917	Up-regulated
500	BRINP3	0.814941	0.00455253	0.0281498	Up-regulated
501	PTPN13	0.814495	2.12e-06	7.13e-05	Up-regulated
502	HRH3	0.813531	0.0084503	0.0441217	Up-regulated
503	ALPK3	0.812599	0.00811616	0.0428773	Up-regulated
504	CSMD2	0.812017	6.75e-06	0.000183626	Up-regulated
505	ILDR2	0.809711	0.00647672	0.0365616	Up-regulated
506	PROM2	0.809332	0.0061207	0.0349041	Up-regulated
507	STK32A	0.803062	0.00137597	0.0114442	Up-regulated
508	ACKR1	0.801679	0.00673883	0.0376141	Up-regulated
509	TSPAN33	0.801502	0.00721526	0.0395675	Up-regulated
510	TACC1	0.800566	0.000281218	0.00349868	Up-regulated
511	DGKQ	0.795183	1.74e-05	0.000405903	Up-regulated
512	GRM6	0.793482	0.0032647	0.0220671	Up-regulated
513	FRMPD3	0.79217	1.07e-05	0.000268978	Up-regulated
514	CCDC57	0.792003	8.15e-06	0.000213998	Up-regulated
515	SLC2A13	0.791589	0.00073987	0.00725283	Up-regulated
516	COL2A1	0.791585	0.00509496	0.030547	Up-regulated
517	MCCC2	0.790668	0.000155882	0.00225978	Up-regulated
518	CPNE5	0.789154	1.11e-06	4.33e-05	Up-regulated
519	SNORD115	0.788584	0.00574754	0.0334294	Up-regulated
520	MAP10	0.786564	7.92e-08	4.75e-06	Up-regulated
521	CAPN14	0.786169	0.00868675	0.0449368	Up-regulated
522	NOS1AP	0.785598	0.000108413	0.00169423	Up-regulated
523	NRG2	0.784694	3.26e-06	0.00010129	Up-regulated
524	KCND3	0.784428	0.00987341	0.0493927	Up-regulated
525	PADI2	0.784232	0.00474432	0.0290242	Up-regulated
526	NOXO1	0.784201	0.000804979	0.00775738	Up-regulated
527	GATM	0.783817	6.36e-06	0.000175984	Up-regulated
528	ZNF703	0.783011	0.000195905	0.00268076	Up-regulated
529	HTRA1	0.782555	0.000997833	0.00905978	Up-regulated
530	ADGRA2	0.78123	9.23e-06	0.000236925	Up-regulated
531	FOXC1	0.78022	0.00543538	0.0320301	Up-regulated
532	EMB	0.778983	0.000106126	0.00167407	Up-regulated
533	SPEF1	0.778285	0.000425215	0.00478465	Up-regulated
534	FOXH1	0.778018	0.000158269	0.00228944	Up-regulated
535	ABCA7	0.777324	0.00192954	0.0148692	Up-regulated
536	CFAP69	0.775514	0.00292768	0.0203527	Up-regulated
537	APOL5	0.774963	0.00258262	0.0185297	Up-regulated
538	PHF24	0.774936	0.000630478	0.00641177	Up-regulated
539	ZFP36L1	0.774817	0.000253466	0.00324668	Up-regulated
540	KLK14	0.774716	0.00724046	0.0396556	Up-regulated
541	TGFB3	0.772717	0.000106308	0.00167498	Up-regulated
542	PROCA1	0.772639	6.09e-05	0.00108543	Up-regulated
543	NES	0.772094	0.00155656	0.0126868	Up-regulated
544	AKR1E2	0.769218	0.00283701	0.0198999	Up-regulated
545	GEN1	0.766171	0.00555202	0.032546	Up-regulated
546	ZDHHC1	0.76279	0.00237574	0.0174273	Up-regulated
547	EPX	0.762492	0.00791461	0.0422448	Up-regulated
548	STAC	0.762068	0.00861853	0.0447217	Up-regulated
549	HSD3B7	0.761154	0.000102255	0.00163218	Up-regulated
550	ZFP36L2	0.759706	0.000658941	0.00664585	Up-regulated
551	PHKA1	0.757087	2.98e-05	0.000613124	Up-regulated
552	SLC9A3	0.753974	6.5e-05	0.00114622	Up-regulated
553	XYLB	0.75355	0.00538098	0.0318213	Up-regulated
554	HAPLN4	0.751533	0.00418584	0.0264054	Up-regulated
555	RAB26	0.75112	0.000413818	0.00467994	Up-regulated
556	MYO10	0.751027	1.2e-08	1.02e-06	Up-regulated
557	OTUD7A	0.750641	0.00366454	0.0239381	Up-regulated
558	NFKB1	0.750284	0.00101146	0.00913901	Up-regulated
559	PPARGC1A	0.749616	0.00287806	0.0201015	Up-regulated
560	FAM167A	0.74897	0.00471505	0.0288754	Up-regulated
561	DZIP1	0.748675	2.77e-10	4.27e-08	Up-regulated
562	SLC12A5	0.748669	3.84e-08	2.65e-06	Up-regulated
563	PRRT1	0.747545	1.09e-07	6.26e-06	Up-regulated
564	SLAMF8	0.745215	0.00963615	0.0486305	Up-regulated
565	DCLK2	0.744947	1.27e-06	4.85e-05	Up-regulated
566	ADARB1	0.743352	9.75e-07	3.91e-05	Up-regulated
567	CD248	0.741627	0.00874375	0.045162	Up-regulated
568	RGS11	0.74083	0.000562857	0.00589375	Up-regulated
569	CYP4V2	0.739699	0.00751417	0.0406407	Up-regulated
570	ADGRB1	0.735961	1.91e-10	3.21e-08	Up-regulated
571	TRPV6	0.734849	0.00517312	0.0309327	Up-regulated
572	HAPLN3	0.733385	0.00492653	0.0298169	Up-regulated
573	SFI1	0.730937	0.000318289	0.00384583	Up-regulated
574	FGD6	0.729438	5.58e-06	0.000157581	Up-regulated
575	ZDHHC14	0.729092	0.000298516	0.00365962	Up-regulated
576	PLXDC1	0.729031	0.000562133	0.00589077	Up-regulated
577	PIK3R6	0.722106	0.00502291	0.0302096	Up-regulated
578	DUSP15	0.721707	0.00355837	0.0234846	Up-regulated
579	MYO9B	0.721577	0.000825357	0.00789076	Up-regulated
580	TSPOAP1	0.718134	4.25e-10	5.91e-08	Up-regulated
581	NIM1K	0.715724	0.000653476	0.00660845	Up-regulated
582	RASGEF1C	0.715248	7.5e-06	0.000200168	Up-regulated
583	FOXF2	0.715161	0.0017595	0.013845	Up-regulated
584	LGI4	0.713873	0.00046094	0.00508854	Up-regulated
585	NCAPH	0.71229	0.00634439	0.0359595	Up-regulated
586	PPT2	0.712152	9.23e-08	5.34e-06	Up-regulated
587	EML6	0.711904	0.000911174	0.00850598	Up-regulated
588	CSPG4	0.710007	0.0003496	0.00410949	Up-regulated
589	ARHGEF17	0.709982	0.000394079	0.00451375	Up-regulated
590	BGN	0.709655	4.48e-05	0.000855977	Up-regulated
591	KCNK9	0.707446	0.000330143	0.00396053	Up-regulated
592	IQCE	0.706797	2.17e-05	0.000481562	Up-regulated
593	SLC43A2	0.705413	3.9e-07	1.8e-05	Up-regulated
594	FAM107A	0.702805	0.00865971	0.0448834	Up-regulated
[truncated: 9 more columns]

## Sheet: Supplementary Table 5
Supplementary Table5 E110 E133 P60 TGvsWT DEG list
E110_TGvsWT_DEG_Upgene_CP list							E110_TGvsWT_DEG_Downgene_CP list							E110_TGvsWT_DEG_Upgene_SP list							E110_TGvsWT_DEG_Downgene_SP list							E110_TGvsWT_DEG_Upgene_GZ list							E110_TGvsWT_DEG_Downgene_GZ list							E133_TGvsWT_DEG_Upgene_CP list							E133_TGvsWT_DEG_Downgene_CP list
	Genename	log2FoldChange	pvalue	padj	expression			Genename	log2FoldChange	pvalue	padj	expression			Genename	log2FoldChange	pvalue	padj	expression			Genename	log2FoldChange	pvalue	padj	expression			Genename	log2FoldChange	pvalue	padj	expression			Genename	log2FoldChange	pvalue	padj	expression			Genename	log2FoldChange	pvalue	padj	expression
1	TTR	11.4096	1.17019e-69	1.35344e-65	Up-regulated		1	FOXQ1	-5.40328	9.47542e-11	1.02423e-08	Down-regulated		1	MEIG1	6.54285	1.40939e-21	1.6418e-17	Up-regulated		1	PHLDA2	-6.71147	1.16533e-08	9.69638e-06	Down-regulated		1	GPR84	6.85489	1.61694e-09	2.45633e-06	Up-regulated		1	PTPRQ	-6.77736	2.79278e-09	3.73643e-06	Down-regulated		1	GPAT2	3.71771	1.10377e-08	3.59125e-06	Up-regulated		1
2	RXRG	6.23283	7.35969e-34	4.25611e-30	Up-regulated		2	PLCXD3	-3.12659	2.29204e-06	7.81999e-05	Down-regulated		2	PKP1	4.12773	6.86816e-11	1.14296e-07	Up-regulated		2	IL4I1	-4.52318	2.05577e-11	4.78953e-08	Down-regulated		2	TMPRSS3	5.71487	4.99343e-17	3.03425e-13	Up-regulated		2	CACNA1F	-5.97232	6.0128e-21	7.30735e-17	Down-regulated		2	NOX3	3.69353	5.80352e-10	2.5069e-07	Up-regulated		2
3	SLC47A2	5.87155	1.10694e-30	4.26763e-27	Up-regulated		3	PWWP3B	-2.98708	8.44486e-10	6.97666e-08	Down-regulated		3	CD96	3.8675	3.73236e-15	2.17391e-11	Up-regulated		3	CAPS2	-4.13648	3.86188e-11	7.49785e-08	Down-regulated		3	CHIT1	3.67042	5.45696e-14	2.21062e-10	Up-regulated		3	CCDC198	-3.778	3.19239e-08	2.39906e-05	Down-regulated		3	EPHX3	3.67099	3.41567e-08	1.00951e-05	Up-regulated		3
4	CFAP45	5.56745	3.44462e-30	9.96012e-27	Up-regulated		4	KERA	-2.89443	3.14348e-10	2.88552e-08	Down-regulated		4	GID4	3.17721	6.52453e-07	0.000230316	Up-regulated		4	RNF207	-3.45624	1.19696e-11	3.48584e-08	Down-regulated		4	CLDN19	3.15411	1.47247e-11	4.45664e-08	Up-regulated		4	FBXO39	-3.44837	2.16158e-08	1.87641e-05	Down-regulated		4	CST6	3.44116	3.55802e-13	3.07386e-10	Up-regulated		4
5	MFAP4	5.1113	2.70964e-28	6.26795e-25	Up-regulated		5	ABCA6	-2.75238	3.51577e-05	0.000818177	Down-regulated		5	VAX2	3.02633	7.42625e-09	7.19104e-06	Up-regulated		5	MET	-2.92725	8.7336e-14	3.39126e-10	Down-regulated		5	PVALB	3.01683	3.86257e-06	0.00102047	Up-regulated		5	VEGFD	-3.43504	2.16158e-08	1.87641e-05	Down-regulated		5	MEPE	3.42241	5.08417e-27	8.15718e-24	Up-regulated		5
6	WFIKKN2	5.00224	1.31382e-26	2.5326e-23	Up-regulated		6	AKAIN1	-2.6659	3.79864e-06	0.000121033	Down-regulated		6	CD244	2.38204	2.44202e-06	0.000711179	Up-regulated		6	FAM71D	-2.8499	2.41454e-06	0.000711179	Down-regulated		6	NEUROD4	2.79103	1.98598e-05	0.00395667	Up-regulated		6	C2orf66	-3.35524	4.86907e-09	5.37944e-06	Down-regulated		6	ABCC3	3.39268	3.8597e-17	3.94076e-14	Up-regulated		6
7	LRRC36	4.90612	2.48741e-24	3.59617e-21	Up-regulated		7	HAS3	-2.5954	6.14802e-09	4.38938e-07	Down-regulated		7	CYP2E1	2.34398	1.11075e-06	0.00036969	Up-regulated		7	C7orf33	-2.84058	6.46729e-06	0.00167417	Down-regulated		7	CD244	2.58568	1.12394e-09	1.95132e-06	Up-regulated		7	BEND3	-2.59168	4.1244e-07	0.000192784	Down-regulated		7	EPCAM	3.2461	7.65172e-21	9.54849e-18	Up-regulated		7
8	CCDC153	4.63215	1.4816e-22	1.22402e-19	Up-regulated		8	PLXND1	-2.57972	1.86208e-08	1.16415e-06	Down-regulated		8	TEX22	2.23053	9.42112e-06	0.00223973	Up-regulated		8	AMHR2	-2.60626	3.90095e-07	0.000162293	Down-regulated		8	KLB	2.57493	3.19309e-10	6.4676e-07	Up-regulated		8	NRL	-2.50575	4.56184e-08	3.08001e-05	Down-regulated		8	BATF	3.23608	1.04663e-10	5.34304e-08	Up-regulated		8
9	DNAH12	4.63063	8.48758e-25	1.40239e-21	Up-regulated		9	NOXO1	-2.57654	6.59906e-08	3.66993e-06	Down-regulated		9	SPESP1	2.20401	1.66666e-09	2.15721e-06	Up-regulated		9	ARMH1	-2.43906	1.90935e-10	2.78025e-07	Down-regulated		9	SERPINA5	2.56288	2.24682e-05	0.00433423	Up-regulated		9	CDC20B	-2.35992	3.07449e-09	3.73643e-06	Down-regulated		9	MOV10L1	3.20377	8.11264e-22	1.13891e-18	Up-regulated		9
10	IQCD	4.55876	1.08248e-22	9.63077e-20	Up-regulated		10	FGF7	-2.51532	2.63694e-07	1.22845e-05	Down-regulated		10	OIP5	2.06695	3.75009e-08	2.5697e-05	Up-regulated		10	C2CD6	-2.27086	2.91616e-05	0.0050702	Down-regulated		10	GNGT2	2.53053	2.91616e-05	0.00521178	Up-regulated		10	INSC	-2.18228	0.000111959	0.0143225	Down-regulated		10	TAF7L	3.00314	2.98142e-07	6.20079e-05	Up-regulated		10
11	PEBP4	4.52791	1.73373e-23	2.22803e-20	Up-regulated		11	POU3F4	-2.47505	1.59379e-06	5.852e-05	Down-regulated		11	IFI27L2	1.98061	3.53543e-09	4.11843e-06	Up-regulated		11	PWWP3B	-2.18743	8.02502e-09	7.19104e-06	Down-regulated		11	CRYAB	2.38303	1.83356e-11	4.45664e-08	Up-regulated		11	ST6GALNAC1	-2.04022	1.0926e-05	0.00237113	Down-regulated		11	PAPLN	2.86884	7.92822e-16	7.42015e-13	Up-regulated		11
12	SPAG8	4.471	2.6836e-23	3.10385e-20	Up-regulated		12	PARP16	-2.43902	6.48177e-05	0.00136554	Down-regulated		12	CD38	1.96052	1.80843e-06	0.000554378	Up-regulated		12	GCG	-2.0605	7.60604e-09	7.19104e-06	Down-regulated		12	TREM1	2.29307	3.35589e-08	2.39906e-05	Up-regulated		12	CYP3A5	-2.00013	8.18327e-06	0.00195003	Down-regulated		12	FAM217A	2.8106	9.51686e-09	3.2389e-06	Up-regulated		12
13	PRELP	4.46465	1.01488e-22	9.63077e-20	Up-regulated		13	ADRA2B	-2.42773	2.41846e-05	0.000592626	Down-regulated		13	AFAP1	1.86432	3.19072e-07	0.000137662	Up-regulated		13	CCDC78	-2.02402	2.19943e-08	1.60133e-05	Down-regulated		13	SERPIND1	2.16911	1.84931e-06	0.000535111	Up-regulated		13	TREH	-1.99391	6.29116e-06	0.00154435	Down-regulated		13	CYP2C93	2.5208	4.64622e-08	1.27273e-05	Up-regulated		13
14	CD74	4.42721	2.0885e-22	1.61037e-19	Up-regulated		14	MET	-2.40952	9.54039e-10	7.71637e-08	Down-regulated		14	PENK	1.83701	1.86914e-08	1.45157e-05	Up-regulated		14	LRRC66	-1.97901	5.14439e-07	0.000196411	Down-regulated		14	ZMYND15	2.07976	2.8962e-06	0.000799943	Up-regulated		14	STAC	-1.91143	1.35423e-05	0.00283758	Down-regulated		14	CCDC83	2.50012	1.68707e-08	5.2632e-06	Up-regulated		14
15	DRC3	4.21418	3.79244e-23	3.98758e-20	Up-regulated		15	SAC3D1	-2.39013	2.1945e-09	1.66984e-07	Down-regulated		15	ZBTB34	1.80187	1.48172e-06	0.000466502	Up-regulated		15	OGN	-1.94884	6.71798e-08	3.72656e-05	Down-regulated		15	NPVF	1.94325	9.44011e-09	9.56047e-06	Up-regulated		15	E2F1	-1.90709	7.37047e-08	4.47866e-05	Down-regulated		15	DCDC2C	2.49242	4.99198e-13	4.00464e-10	Up-regulated		15
16	SHD	4.15557	2.96694e-20	1.90643e-17	Up-regulated		16	KRT12	-2.331	0.000147779	0.00264584	Down-regulated		16	ST6GALNAC1	1.77577	5.80553e-05	0.00856058	Up-regulated		16	NGFR	-1.90433	2.23975e-07	0.000100635	Down-regulated		16	PPARG	1.89057	8.56625e-07	0.000315472	Up-regulated		16	RSPO3	-1.90479	1.2605e-06	0.000450553	Down-regulated		16	LIPC	2.48399	1.84082e-09	7.65711e-07	Up-regulated		16
17	PCOLCE	4.02775	5.44052e-21	3.93281e-18	Up-regulated		17	EPHA3	-2.24886	1.3011e-08	8.37785e-07	Down-regulated		17	SPATA17	1.75216	9.6651e-06	0.00225177	Up-regulated		17	RSPO3	-1.82634	4.16526e-08	2.65647e-05	Down-regulated		17	CH25H	1.86812	5.5801e-07	0.000233845	Up-regulated		17	ALOXE3	-1.89499	3.82573e-07	0.000185977	Down-regulated		17	ANKRD62	2.44418	9.71842e-12	6.06375e-09	Up-regulated		17
18	CFAP52	3.90447	4.82007e-20	2.93415e-17	Up-regulated		18	NPPC	-2.17569	1.70056e-06	6.20463e-05	Down-regulated		18	TAC1	1.74682	4.33281e-08	2.65647e-05	Up-regulated		18	APOL4	-1.81299	3.16031e-05	0.00539754	Down-regulated		18	RHEX	1.84826	0.000427351	0.0351769	Up-regulated		18	ALOX15	-1.87508	8.20595e-07	0.000311646	Down-regulated		18	SYT2	2.40113	4.22324e-06	0.000564657	Up-regulated		18
19	C1orf158	3.85472	3.55192e-19	1.78615e-16	Up-regulated		19	DOC2B	-2.10359	2.00613e-06	7.05255e-05	Down-regulated		19	MALRD1	1.69382	0.000182484	0.0177146	Up-regulated		19	PSD3	-1.76087	5.10013e-08	2.97057e-05	Down-regulated		19	GPNMB	1.81624	6.31209e-08	4.03741e-05	Up-regulated		19	AFMID	-1.87091	2.61145e-05	0.0048826	Down-regulated		19	TMEM45B	2.3955	3.14801e-06	0.000447536	Up-regulated		19
20	SLC13A4	3.82018	1.55015e-20	1.05465e-17	Up-regulated		20	ADGRA2	-2.10295	2.17852e-05	0.000537246	Down-regulated		20	ABI3BP	1.68242	1.35105e-07	7.15382e-05	Up-regulated		20	ERVW-1	-1.70461	0.000102225	0.0125349	Down-regulated		20	ITGAL	1.79768	2.6894e-07	0.00015564	Up-regulated		20	GFRA1	-1.85609	3.0445e-05	0.00528568	Down-regulated		20	CYP2E1	2.3656	2.89919e-10	1.3567e-07	Up-regulated		20
21	MEIG1	3.74586	2.24666e-16	6.49622e-14	Up-regulated		21	TCF15	-2.0746	1.32904e-05	0.000359152	Down-regulated		21	PCSK1	1.6774	9.30369e-07	0.000318761	Up-regulated		21	SPTA1	-1.67374	7.91817e-05	0.0104817	Down-regulated		21	MEIG1	1.79185	3.19824e-07	0.000168992	Up-regulated		21	SLC24A4	-1.83789	1.67783e-06	0.00052671	Down-regulated		21	MAP3K9	2.28296	3.15264e-07	6.4377e-05	Up-regulated		21
22	WDR49	3.68911	9.1022e-18	3.89911e-15	Up-regulated		22	RTP1	-2.03728	8.82239e-06	0.000254463	Down-regulated		22	KCTD16	1.6562	4.31014e-06	0.00116765	Up-regulated		22	NECAB2	-1.66182	1.57178e-07	7.96073e-05	Down-regulated		22	SLAMF9	1.75842	3.43592e-07	0.000173986	Up-regulated		22	WNT11	-1.80865	5.04688e-07	0.000227166	Down-regulated		22	SPON2	2.18094	2.57219e-10	1.25601e-07	Up-regulated		22
23	DNAI1	3.64661	4.39226e-19	2.1167e-16	Up-regulated		23	SH3PXD2B	-2.03276	3.79793e-05	0.000875038	Down-regulated		23	UNC13C	1.64353	1.83878e-07	8.92497e-05	Up-regulated		23	ZNF85	-1.64473	1.29629e-05	0.00284915	Down-regulated		23	TTR	1.75203	3.05681e-08	2.39906e-05	Up-regulated		23	HES7	-1.80472	1.67783e-06	0.00052671	Down-regulated		23	MEIG1	2.16314	6.32988e-11	3.38528e-08	Up-regulated		23
24	GFAP	3.63791	5.23199e-20	3.02566e-17	Up-regulated		24	DIPK2B	-2.01911	1.35423e-05	0.000363411	Down-regulated		24	PARM1	1.5962	2.24612e-07	0.000100635	Up-regulated		24	EVC	-1.62841	1.35423e-05	0.00290814	Down-regulated		24	CXCL8	1.74466	1.39763e-05	0.00287888	Up-regulated		24	AVP	-1.73886	2.03769e-06	0.000575907	Down-regulated		24	ATAD3C	2.14213	6.57085e-05	0.00502022	Up-regulated		24
25	CRYAB	3.62997	1.55506e-19	8.56468e-17	Up-regulated		25	PNMA5	-1.98615	7.87053e-07	3.13898e-05	Down-regulated		25	VAV1	1.58277	8.48047e-06	0.0020581	Up-regulated		25	NFE2	-1.62668	1.81692e-05	0.00346971	Down-regulated		25	C5orf58	1.70437	1.71937e-06	0.00052671	Up-regulated		25	TMC4	-1.73236	0.000133088	0.0156112	Down-regulated		25	KLK14	2.14033	1.78516e-06	0.00027846	Up-regulated		25
26	STAC2	3.62359	8.26588e-18	3.82413e-15	Up-regulated		26	TMEM140	-1.96472	1.38746e-05	0.000370609	Down-regulated		26	APOBEC3F	1.57131	3.46838e-05	0.00577188	Up-regulated		26	SMIM1	-1.58558	7.43383e-05	0.0101878	Down-regulated		26	CSF2RA	1.6256	1.68728e-06	0.00052671	Up-regulated		26	MPO	-1.71112	0.000132379	0.0156112	Down-regulated		26	REC8	2.12365	2.8799e-11	1.70233e-08	Up-regulated		26
27	ABCA8	3.61292	5.69074e-17	1.93586e-14	Up-regulated		27	SEMA3C	-1.95256	1.14239e-07	5.87239e-06	Down-regulated		27	RIMS4	1.55467	5.22683e-07	0.000196411	Up-regulated		27	FOXQ1	-1.55012	7.09097e-06	0.00179571	Down-regulated		27	PRPH	1.6251	3.17239e-07	0.000168992	Up-regulated		27	FAM162B	-1.70017	0.000132379	0.0156112	Down-regulated		27	RHBDL2	2.12304	2.29336e-06	0.000348063	Up-regulated		27
28	VWA3A	3.61232	2.27368e-19	1.19534e-16	Up-regulated		28	MXRA5	-1.93535	0.000133088	0.00243946	Down-regulated		28	RPS17	1.54414	4.52869e-07	0.000181913	Up-regulated		28	TBX1	-1.53838	1.02299e-05	0.00231587	Down-regulated		28	VAV1	1.58561	3.16951e-06	0.000855978	Up-regulated		28	RNF207	-1.57716	2.56086e-05	0.00486284	Down-regulated		28	SPINK5	2.12031	4.50071e-09	1.74302e-06	Up-regulated		28
29	OTOF	3.60421	4.56637e-17	1.60044e-14	Up-regulated		29	FCHSD1	-1.93505	2.15408e-05	0.000532353	Down-regulated		29	C21orf62	1.53355	4.7247e-05	0.0073384	Up-regulated		29	TRH	-1.50471	1.2313e-06	0.000398428	Down-regulated		29	SLC22A8	1.56684	7.52204e-07	0.000294888	Up-regulated		29	WNT4	-1.57478	8.83209e-06	0.00202521	Down-regulated		29	CNFN	2.11595	4.22578e-12	2.96623e-09	Up-regulated		29
30	LRRC46	3.54268	8.73919e-18	3.88759e-15	Up-regulated		30	HCN4	-1.90871	9.81147e-06	0.000277184	Down-regulated		30	WIPF2	1.50672	2.61574e-05	0.00461678	Up-regulated		30	DCN	-1.48942	6.18485e-07	0.000225148	Down-regulated		30	ATP12A	1.5625	8.12111e-05	0.0117358	Up-regulated		30	SALL4	-1.55733	0.000160548	0.0175778	Down-regulated		30	UNC13C	2.08786	1.90834e-12	1.42884e-09	Up-regulated		30
31	CFAP157	3.49426	3.61562e-17	1.30682e-14	Up-regulated		31	CACNA1I	-1.89696	1.71937e-06	6.25355e-05	Down-regulated		31	KLB	1.48601	4.01219e-06	0.00111281	Up-regulated		31	TMEM249	-1.47535	1.48134e-05	0.00297519	Down-regulated		31	KCNJ13	1.55533	6.63681e-07	0.000268857	Up-regulated		31	SCN5A	-1.52253	5.59088e-05	0.00871101	Down-regulated		31	RBM44	2.0809	4.28982e-11	2.40895e-08	Up-regulated		31
32	SERPINA3	3.47473	2.93164e-16	8.2701e-14	Up-regulated		32	ETV2	-1.89189	4.11977e-05	0.000932472	Down-regulated		32	SLC51A	1.4748	2.50468e-05	0.00448877	Up-regulated		32	CCDC7	-1.43902	7.41616e-06	0.0018381	Down-regulated		32	IL1R1	1.50258	4.88886e-06	0.00126413	Up-regulated		32	GIPR	-1.50587	8.20819e-05	0.0117358	Down-regulated		32	SLC24A4	2.04519	8.56736e-07	0.000150344	Up-regulated		32
33	SDC4	3.36541	1.45762e-16	4.43653e-14	Up-regulated		33	YOD1	-1.88624	4.11977e-05	0.000932472	Down-regulated		33	STRIP2	1.46168	1.77974e-05	0.00345536	Up-regulated		33	ANKRD31	-1.43426	3.87548e-05	0.0062702	Down-regulated		33	TREML1	1.49348	1.32663e-06	0.000460644	Up-regulated		33	LRRC66	-1.48688	1.83262e-06	0.000535111	Down-regulated		33	CXCR2	1.9784	8.03128e-05	0.00574518	Up-regulated		33
34	BCAS1	3.35458	1.20784e-17	4.98923e-15	Up-regulated		34	PHLPP2	-1.85889	8.40356e-06	0.000243598	Down-regulated		34	KLF9	1.4558	5.95904e-06	0.00157766	Up-regulated		34	CACNG5	-1.43356	0.000507603	0.0351968	Down-regulated		34	FOLR1	1.49076	5.44636e-07	0.000233845	Up-regulated		34	GFOD1	-1.47876	0.000207198	0.0206023	Down-regulated		34	POLE	1.94753	6.82731e-08	1.7832e-05	Up-regulated		34
35	ZFHX3	3.35265	3.05564e-16	8.41465e-14	Up-regulated		35	SERPIND1	-1.83309	8.52546e-05	0.00170303	Down-regulated		35	EYA1	1.42662	0.000125404	0.0141828	Up-regulated		35	LLGL2	-1.41662	2.1364e-05	0.00395031	Down-regulated		35	SCIMP	1.48428	0.000248284	0.0237444	Up-regulated		35	CHRNA4	-1.4716	0.000283911	0.0267471	Down-regulated		35	WNT7B	1.94625	0.000232786	0.0131378	Up-regulated		35
36	SPAG6	3.31627	6.1492e-17	2.03205e-14	Up-regulated		36	CCDC142	-1.8129	6.34782e-05	0.00134467	Down-regulated		36	FFAR2	1.40788	0.000625586	0.040712	Up-regulated		36	UPP1	-1.38995	0.000221048	0.0202755	Down-regulated		36	FOLR2	1.459	1.7336e-06	0.00052671	Up-regulated		36	BATF2	-1.4541	1.22092e-05	0.00260313	Down-regulated		36	CCDC105	1.93593	0.000481956	0.0219734	Up-regulated		36
37	HYDIN	3.31446	1.63413e-17	6.3001e-15	Up-regulated		37	TMEM158	-1.79596	1.56386e-06	5.7788e-05	Down-regulated		37	HGF	1.39666	0.000327623	0.0258749	Up-regulated		37	NR2F2	-1.33738	3.50672e-06	0.000996335	Down-regulated		37	TMEM61	1.44632	1.00083e-05	0.00223207	Up-regulated		37	GDNF	-1.44372	0.000101817	0.0135976	Down-regulated		37	SCN5A	1.89426	5.29914e-05	0.0042209	Up-regulated		37
38	IFI27	3.30585	6.70365e-14	1.3368e-11	Up-regulated		38	NHS	-1.79342	4.17327e-06	0.000131163	Down-regulated		38	CPEB3	1.38717	0.000107005	0.0127194	Up-regulated		38	ACTG2	-1.33583	1.46999e-05	0.00297519	Down-regulated		38	ERMN	1.421	2.67661e-05	0.0049286	Up-regulated		38	PAPPA2	-1.44271	3.89751e-05	0.00640087	Down-regulated		38	TSACC	1.88295	5.10547e-08	1.36523e-05	Up-regulated		38
39	CD226	3.29145	1.28717e-13	2.48123e-11	Up-regulated		39	ZIC5	-1.79124	7.59896e-05	0.00155008	Down-regulated		39	PIF1	1.33991	0.000201089	0.0192007	Up-regulated		39	ETNPPL	-1.30596	0.000475557	0.0331722	Down-regulated		39	IGSF6	1.41572	8.60167e-06	0.00201031	Up-regulated		39	RTP2	-1.44011	3.21941e-05	0.00535966	Down-regulated		39	C4H6orf163	1.86228	4.88667e-05	0.00403546	Up-regulated		39
40	TTC25	3.2895	1.75149e-17	6.53476e-15	Up-regulated		40	PLXNA4	-1.76723	1.92683e-06	6.81521e-05	Down-regulated		40	FBXO32	1.33095	3.56224e-05	0.00584458	Up-regulated		40	LRRC26	-1.28776	4.25165e-05	0.00669289	Down-regulated		40	TBX22	1.40876	0.00018445	0.0189604	Up-regulated		40	SLC49A3	-1.43519	0.000240275	0.0231751	Down-regulated		40	CLSPN	1.81874	4.3079e-05	0.00363775	Up-regulated		40
41	ZFP36L1	3.28379	1.45974e-17	5.82186e-15	Up-regulated		41	CDH24	-1.74422	2.17226e-06	7.52225e-05	Down-regulated		41	LHFPL4	1.32213	0.000132508	0.0146317	Up-regulated		41	SYCE1L	-1.26876	0.000677066	0.0421251	Down-regulated		41	XG	1.35342	6.08446e-05	0.00924305	Up-regulated		41	SMTNL2	-1.42043	4.80027e-05	0.00766326	Down-regulated		41	CD300E	1.80718	3.47463e-09	1.3937e-06	Up-regulated		41
42	TEKT4	3.27423	7.92226e-15	1.90893e-12	Up-regulated		42	CBLN2	-1.72147	1.28019e-06	4.87063e-05	Down-regulated		42	ITGAL	1.3189	0.000212237	0.0196218	Up-regulated		42	CACNA1S	-1.23771	0.000181795	0.0177146	Down-regulated		42	CCL24	1.34515	1.01015e-05	0.00223207	Up-regulated		42	SLC9A3	-1.41963	3.17711e-05	0.00535966	Down-regulated		42	LCP2	1.7864	1.11917e-08	3.59125e-06	Up-regulated		42
43	SPHK1	3.24678	1.87943e-16	5.57372e-14	Up-regulated		43	KIF13B	-1.71342	1.06254e-05	0.000295825	Down-regulated		43	ST18	1.30252	7.68905e-05	0.0102954	Up-regulated		43	ADAMTS1	-1.23498	0.000152041	0.0155362	Down-regulated		43	LEPR	1.33538	9.19407e-05	0.0129212	Up-regulated		43	FOXQ1	-1.38681	9.80965e-05	0.0133951	Down-regulated		43	TICRR	1.76265	2.01985e-05	0.00215851	Up-regulated		43
44	TSNAXIP1	3.2241	1.43877e-16	4.43653e-14	Up-regulated		44	CACNA1S	-1.70257	0.00010309	0.00197081	Down-regulated		44	AFF2	1.2976	6.27804e-05	0.00891865	Up-regulated		44	HTR3A	-1.22771	6.21837e-05	0.00891865	Down-regulated		44	SH3D21	1.31663	0.000178201	0.018832	Up-regulated		44	TBX2	-1.37362	0.000290303	0.0269317	Down-regulated		44	NQO1	1.75227	1.31149e-06	0.000213468	Up-regulated		44
45	EFEMP1	3.20222	1.21558e-16	3.90538e-14	Up-regulated		45	RAB39A	-1.6964	4.70797e-05	0.00103917	Down-regulated		45	RASL10B	1.29251	1.39802e-05	0.00290814	Up-regulated		45	SLC16A5	-1.20764	6.95147e-05	0.00975634	Down-regulated		45	TASL	1.29913	0.000628485	0.0462908	Up-regulated		45	ADRA2B	-1.34045	0.000195024	0.0197511	Down-regulated		45	DNAJC27	1.72912	6.98165e-07	0.000128542	Up-regulated		45
46	CAPSL	3.14922	1.60122e-15	4.02603e-13	Up-regulated		46	ELMO3	-1.68544	7.33193e-05	0.00150624	Down-regulated		46	ADRB2	1.28839	0.000459982	0.033124	Up-regulated		46	NR4A2	-1.20547	1.03378e-05	0.00231587	Down-regulated		46	TREM2	1.27731	5.70016e-06	0.00144321	Up-regulated		46	MYBL1	-1.32386	0.000214671	0.0210395	Down-regulated		46	GMEB2	1.71822	0.000357371	0.0180973	Up-regulated		46
47	RFX2	3.11769	5.22763e-16	1.40611e-13	Up-regulated		47	ADCY6	-1.68159	3.0677e-06	0.000100798	Down-regulated		47	CD300A	1.28391	0.00087158	0.049527	Up-regulated		47	MYOZ3	-1.19361	0.000141378	0.0151093	Down-regulated		47	SNTB1	1.25417	0.000627478	0.0462908	Up-regulated		47	RAB40AL	-1.32365	2.10306e-05	0.00412233	Down-regulated		47	PLEKHG7	1.69812	9.28431e-06	0.00118403	Up-regulated		47
48	LRRC43	3.08847	1.20092e-15	3.08662e-13	Up-regulated		48	HIC2	-1.67111	2.60698e-05	0.000626867	Down-regulated		48	UNC13D	1.28312	0.000169135	0.016937	Up-regulated		48	NAT16	-1.15885	3.1971e-05	0.00539754	Down-regulated		48	BAIAP2L1	1.23514	0.000470186	0.0375932	Up-regulated		48	SYCE1L	-1.31513	0.000140064	0.0159775	Down-regulated		48	CCDC187	1.68792	0.000593171	0.0255245	Up-regulated		48
49	CFAP70	3.04367	9.67844e-16	2.54411e-13	Up-regulated		49	MAN2A1	-1.6679	7.36597e-06	0.000216781	Down-regulated		49	HCRT	1.27196	0.000237802	0.0214741	Up-regulated		49	WDR86	-1.14219	4.15666e-05	0.006633	Down-regulated		49	IFI44L	1.21696	1.68827e-05	0.00341959	Up-regulated		49	CYP24A1	-1.28643	7.56407e-05	0.0110754	Down-regulated		49	SLFN13	1.67666	0.000296227	0.0159183	Up-regulated		49
50	DNAH7	2.95508	8.25206e-15	1.93257e-12	Up-regulated		50	NXNL2	-1.66365	0.00011799	0.00219754	Down-regulated		50	ARHGAP10	1.24929	1.37699e-05	0.00290814	Up-regulated		50	KISS1R	-1.09743	0.000303489	0.0247227	Down-regulated		50	HAVCR2	1.2125	7.10858e-05	0.0105354	Up-regulated		50	CARD10	-1.2836	3.20712e-05	0.00535966	Down-regulated		50	PYGM	1.61462	6.52102e-09	2.3625e-06	Up-regulated		50
51	SLC22A8	2.95486	1.47831e-13	2.80297e-11	Up-regulated		51	NR2F2	-1.65325	3.15428e-06	0.000102191	Down-regulated		51	CD86	1.23847	0.000112958	0.0131383	Up-regulated		51	TLL1	-1.07973	0.000145968	0.0153188	Down-regulated		51	PTAFR	1.19291	0.000100131	0.013521	Up-regulated		51	PDYN	-1.2787	6.35377e-06	0.00154435	Down-regulated		51	OTOA	1.61086	0.000550258	0.0243305	Up-regulated		51
52	METTL7B	2.94948	6.05366e-13	1.00024e-10	Up-regulated		52	ARHGEF16	-1.65121	4.32223e-05	0.000970612	Down-regulated		52	KLHL21	1.22976	9.75974e-05	0.0124935	Up-regulated		52	KIF13B	-1.06476	0.000170112	0.016937	Down-regulated		52	SPESP1	1.1777	2.97031e-05	0.00523162	Up-regulated		52	CRYGD	-1.27788	0.000627478	0.0462908	Down-regulated		52	FGL2	1.602	2.80538e-07	6.1236e-05	Up-regulated		52
53	NME9	2.94417	4.97162e-15	1.22344e-12	Up-regulated		53	MTMR12	-1.64465	7.05022e-06	0.00020855	Down-regulated		53	SPRY4	1.22473	0.000278578	0.0240382	Up-regulated		53	EPHA3	-1.05907	5.75948e-05	0.00856058	Down-regulated		53	RAB7B	1.15064	4.85535e-05	0.00766326	Up-regulated		53	BICDL2	-1.25747	0.00053871	0.041525	Down-regulated		53	MALRD1	1.58135	0.00012186	0.0080036	Up-regulated		53
54	C1orf194	2.91443	5.79726e-14	1.21609e-11	Up-regulated		54	ANKRD52	-1.62681	1.96509e-05	0.000490126	Down-regulated		54	SKIDA1	1.21803	0.000102027	0.0125349	Up-regulated		54	SLC27A6	-1.04899	0.000293746	0.0240975	Down-regulated		54	C1orf127	1.14643	0.000609495	0.0457234	Up-regulated		54	OXT	-1.24513	0.000327623	0.0299368	Down-regulated		54	OTOF	1.57225	1.76486e-05	0.00196249	Up-regulated		54
55	CFAP54	2.90558	1.1659e-14	2.64408e-12	Up-regulated		55	CCNYL1	-1.61739	2.45773e-05	0.000597188	Down-regulated		55	FBLN2	1.21439	1.91461e-05	0.0035973	Up-regulated		55	PDYN	-1.03414	0.000645864	0.0411129	Down-regulated		55	VMO1	1.12391	2.79005e-05	0.00506082	Up-regulated		55	CACNA1I	-1.21518	0.000162836	0.0176691	Down-regulated		55	TWIST1	1.56455	1.0326e-06	0.000170546	Up-regulated		55
56	TEX26	2.8721	1.54941e-12	2.32734e-10	Up-regulated		56	TLL1	-1.60945	1.81523e-05	0.000460739	Down-regulated		56	EGR3	1.213	7.56407e-05	0.0102458	Up-regulated		56	PIK3AP1	-1.0282	0.00015172	0.0155362	Down-regulated		56	RAB40A	1.10835	0.000201214	0.0202095	Up-regulated		56	SYTL3	-1.20609	0.000370584	0.0328738	Down-regulated		56	P2RY12	1.5568	8.57281e-09	3.00879e-06	Up-regulated		56
57	DCDC2	2.86733	6.43828e-13	1.03424e-10	Up-regulated		57	PDE1C	-1.60827	1.06401e-05	0.000295825	Down-regulated		57	RORB	1.21063	2.35141e-05	0.00427993	Up-regulated		57	NTS	-1.02458	0.000356085	0.0274704	Down-regulated		57	CENPH	1.09254	0.000287146	0.0268437	Up-regulated		57	KLC3	-1.16946	4.38778e-05	0.00710996	Down-regulated		57	DCDC2	1.55139	3.4858e-06	0.000483321	Up-regulated		57
58	SEMA3B	2.85678	8.35453e-15	1.93257e-12	Up-regulated		58	SLC6A20	-1.59596	8.20339e-05	0.00165585	Down-regulated		58	AMER1	1.20283	0.000261784	0.0229314	Up-regulated		58	ADGRG2	-1.02209	0.000698195	0.0425127	Down-regulated		58	SH3BP1	1.08111	0.000182558	0.0189604	Up-regulated		58	FOXO6	-1.08456	9.36895e-05	0.0129387	Down-regulated		58	IGF1	1.54695	0.000254801	0.0138916	Up-regulated		58
59	DNAH11	2.83563	7.21619e-14	1.41462e-11	Up-regulated		59	ZNF280B	-1.59504	0.000430017	0.00637604	Down-regulated		59	DCLK3	1.19985	1.57278e-05	0.0031053	Up-regulated		59	EPHA2	-1.01529	0.000431358	0.0318031	Down-regulated		59	PTHLH	1.0789	0.000219735	0.0213635	Up-regulated		59	MC1R	-1.07268	0.000155317	0.017169	Down-regulated		59	RERGL	1.51882	1.65034e-07	4.21248e-05	Up-regulated		59
60	TMEM176A	2.83419	2.03788e-13	3.62617e-11	Up-regulated		60	GRIN2D	-1.57134	2.23936e-05	0.000549903	Down-regulated		60	SNX27	1.18886	0.000106304	0.0127194	Up-regulated		60	ESYT3	-1.00286	0.000293158	0.0240975	Down-regulated		60	CD84	1.06935	0.000133593	0.0156112	Up-regulated		60	ADAT1	-1.071	0.000392398	0.0333483	Down-regulated		60	RC3H2	1.51685	4.14897e-05	0.00355362	Up-regulated		60
61	MOXD1	2.82705	6.27952e-14	1.27419e-11	Up-regulated		61	SSTR1	-1.55579	1.25638e-05	0.00034272	Down-regulated		61	RTL6	1.17711	7.37829e-05	0.0101878	Up-regulated		61	MAP3K6	-1.00112	0.000225432	0.0205161	Down-regulated		61	LCA5L	1.05	9.2499e-05	0.0129212	Up-regulated		61	SKA1	-1.07077	0.000475259	0.0377505	Down-regulated		61	ALOX5AP	1.48832	1.40091e-05	0.00162254	Up-regulated		61
62	ACOX2	2.81195	3.64071e-14	8.00665e-12	Up-regulated		62	ASB18	-1.55076	0.000107959	0.00204697	Down-regulated		62	MXRA5	1.16249	0.000400282	0.0306769	Up-regulated		62	ALAS2	-0.968056	0.000122679	0.0140106	Down-regulated		62	SLCO1B1	1.04947	5.84693e-05	0.00899465	Up-regulated		62	CHRM4	-1.03039	0.000131463	0.0156112	Down-regulated		62	MME	1.48186	9.94217e-05	0.00680857	Up-regulated		62
63	LY6G6D	2.75429	3.90384e-13	6.63998e-11	Up-regulated		63	CRLF1	-1.53681	3.92715e-05	0.000897656	Down-regulated		63	PRICKLE2	1.16151	0.000113913	0.0131383	Up-regulated		63	DNAH2	-0.961001	0.000453132	0.0329908	Down-regulated		63	SDR42E2	1.04217	0.000135072	0.0156336	Up-regulated		63	ANO7	-1.02566	0.000208515	0.0206023	Down-regulated		63	AQP5	1.46755	1.40136e-05	0.00162254	Up-regulated		63
64	CFAP65	2.74021	3.66896e-14	8.00665e-12	Up-regulated		64	CMYA5	-1.52925	6.39453e-05	0.00135209	Down-regulated		64	COL17A1	1.15266	8.59356e-05	0.0112479	Up-regulated		64	CYP2C8	-0.960231	0.000704573	0.0425127	Down-regulated		64	SERPINF1	1.02889	6.68075e-05	0.0100236	Up-regulated		64	INPP5J	-1.00544	0.000125388	0.0155494	Down-regulated		64	SIGLEC10	1.46578	8.24375e-05	0.00580648	Up-regulated		64
65	ANXA1	2.72639	1.76506e-13	3.24796e-11	Up-regulated		65	VANGL2	-1.52658	9.82582e-06	0.000277184	Down-regulated		65	SDK1	1.15031	0.000100211	0.0125349	Up-regulated		65	SPINK5	-0.937876	0.00079534	0.0463246	Down-regulated		65	IGKC	1.02652	0.000344957	0.0312855	Up-regulated		65	XIRP2	-0.981175	0.00049785	0.0390347	Down-regulated		65	FGD3	1.46528	4.44522e-08	1.24811e-05	Up-regulated		65
66	PHLDB3	2.72612	9.78365e-12	1.27143e-09	Up-regulated		66	PAPPA2	-1.52628	3.51553e-05	0.000818177	Down-regulated		66	PCDHB8	1.13845	0.000307386	0.0248662	Up-regulated		66	RGS14	-0.929925	0.000178856	0.0176567	Down-regulated		66	FGL2	1.01531	0.000467448	0.0375932	Up-regulated		66	ABCC3	-0.963652	0.000583658	0.0440571	Down-regulated		66	GABRG1	1.46381	6.5863e-07	0.000123285	Up-regulated		66
67	DNAH6	2.71925	2.01563e-13	3.62617e-11	Up-regulated		67	CHST8	-1.52473	1.02051e-05	0.000286485	Down-regulated		67	IL18	1.13827	0.000257281	0.0228784	Up-regulated		67	PIDD1	-0.928529	0.000142702	0.0151121	Down-regulated		67	KLHL4	1.01245	0.000119123	0.0150802	Up-regulated		67	CCDC154	-0.962239	0.000401529	0.0336537	Down-regulated		67	NMI	1.45589	3.27436e-06	0.000459679	Up-regulated		67
68	NQO1	2.70926	8.01876e-12	1.06603e-09	Up-regulated		68	GAL3ST2	-1.52176	0.000752045	0.0099294	Down-regulated		68	ARHGEF39	1.13804	0.00020954	0.0195275	Up-regulated		68	KLC3	-0.916686	0.000604463	0.0397819	Down-regulated		68	SLIT3	1.00348	0.000182796	0.0189604	Up-regulated		68	CCDC78	-0.960134	0.000168711	0.0181447	Down-regulated		68	H2BC5	1.45329	1.9564e-07	4.52138e-05	Up-regulated		68
69	CHRDL2	2.70472	2.54423e-10	2.35413e-08	Up-regulated		69	ADGRF5	-1.52	1.73359e-05	0.000446932	Down-regulated		69	H1-2	1.11326	0.000261815	0.0229314	Up-regulated		69	RBM44	-0.906498	0.00051621	0.0353725	Down-regulated		69	NDNF	0.994714	0.000185656	0.0189604	Up-regulated		69	PTPN5	-0.945863	0.000111776	0.0143225	Down-regulated		69	ANXA1	1.44722	7.74482e-07	0.000140294	Up-regulated		69
70	CCDC180	2.6899	5.88805e-14	1.21609e-11	Up-regulated		70	KNTC1	-1.51067	5.03297e-05	0.0011004	Down-regulated		70	SSTR4	1.11233	0.000339471	0.0263633	Up-regulated		70	C20orf204	-0.903467	0.000563108	0.0376991	Down-regulated		70	C5AR1	0.992732	0.00012325	0.0154418	Up-regulated		70	DZIP1L	-0.941156	0.000175237	0.0186812	Down-regulated		70	BTNL8	1.44256	3.08532e-06	0.00044477	Up-regulated		70
71	FLACC1	2.68868	6.22289e-13	1.01372e-10	Up-regulated		71	SNCG	-1.50467	1.10132e-05	0.000305466	Down-regulated		71	DRD3	1.10924	0.000133141	0.0146317	Up-regulated		71	ARHGEF37	-0.901591	0.000291608	0.0240975	Down-regulated		71	C1orf162	0.984926	0.000466525	0.0375932	Up-regulated		71	RTKN2	-0.939167	0.000129368	0.0156112	Down-regulated		71	NCF2	1.44207	0.00012822	0.00817721	Up-regulated		71
72	DNALI1	2.68325	4.63698e-14	9.93173e-12	Up-regulated		72	PITPNM2	-1.50335	2.88985e-05	0.000686324	Down-regulated		72	HIVEP3	1.10644	0.000139566	0.0150538	Up-regulated		72	TCERG1L	-0.882875	0.000409221	0.0309547	Down-regulated		72	CD38	0.980744	0.000400405	0.0336537	Up-regulated		72	FOXM1	-0.929288	0.000250085	0.0237444	Down-regulated		72	TRPS1	1.44102	2.03724e-05	0.00215851	Up-regulated		72
73	CFAP99	2.66821	2.19376e-13	3.8444e-11	Up-regulated		73	CELSR3	-1.50211	1.20525e-05	0.000331902	Down-regulated		73	P2RY13	1.09765	0.000291706	0.0240975	Up-regulated		73	MAMDC4	-0.87654	0.000618201	0.0404575	Down-regulated		73	DHRS9	0.974901	0.000374842	0.0330105	Up-regulated		73	SLC6A7	-0.922705	0.000147137	0.016557	Down-regulated		73	CARTPT	1.43391	1.87996e-07	4.4923e-05	Up-regulated		73
74	CAPN6	2.65676	1.29049e-11	1.58785e-09	Up-regulated		74	ELFN2	-1.49178	1.85723e-05	0.000469011	Down-regulated		74	TLR1	1.09104	0.000139046	0.0150538	Up-regulated		74	KLKB1	-0.867452	0.000811506	0.0467982	Down-regulated		74	PRSS21	0.972611	0.000428387	0.0351769	Up-regulated		74	ADCY6	-0.919102	0.000155401	0.017169	Down-regulated		74	CCDC192	1.42764	9.48826e-06	0.00118403	Up-regulated		74
75	IL33	2.6292	2.0209e-11	2.36099e-09	Up-regulated		75	LYPD3	-1.49142	0.000394266	0.00596089	Down-regulated		75	PRKN	1.08831	0.000807289	0.0467866	Up-regulated		75	SLC6A7	-0.843619	0.000287884	0.0240975	Down-regulated		75	FCER1G	0.957995	0.000140673	0.0159775	Up-regulated		75	IBA57	-0.90596	0.00035765	0.0321965	Down-regulated		75	CHRDL2	1.42189	0.000597962	0.0256325	Up-regulated		75
76	CD44	2.60871	1.0659e-12	1.64377e-10	Up-regulated		76	MGAT5	-1.49115	0.000345393	0.00536938	Down-regulated		76	ANO3	1.05522	4.96138e-05	0.00760462	Up-regulated		76	NINL	-0.84336	0.00027825	0.0240382	Down-regulated		76	SERPINA3	0.946484	0.00010576	0.0139707	Up-regulated		76	WNT3	-0.886813	0.000484048	0.0381989	Down-regulated		76	SPATA19	1.41955	0.000727122	0.0293752	Up-regulated		76
77	SMOC2	2.60435	1.01607e-11	1.29141e-09	Up-regulated		77	ZSCAN20	-1.48157	0.00194924	0.021169	Down-regulated		77	FAM180B	1.04291	9.03107e-05	0.0116892	Up-regulated		77	BDNF	-0.833913	0.000707997	0.0425127	Down-regulated		77	S100A1	0.93852	0.000106929	0.0139732	Up-regulated		77	PIWIL4	-0.882154	0.000383787	0.0333155	Down-regulated		77	FBP2	1.41855	0.000446737	0.0208187	Up-regulated		77
78	CCR10	2.5976	1.04687e-11	1.31219e-09	Up-regulated		78	SPIN3	-1.47742	4.2627e-05	0.000959191	Down-regulated		78	MELK	1.03389	0.000467448	0.0331722	Up-regulated		78	ADAMTS16	-0.818285	0.000749556	0.0443227	Down-regulated		78	PCOLCE	0.812055	0.000424288	0.0351769	Up-regulated		78	TERT	-0.869013	0.000383693	0.0333155	Down-regulated		78	DUOX1	1.39585	1.52197e-06	0.000244189	Up-regulated		78
79	SERPINF1	2.59586	7.6475e-13	1.19528e-10	Up-regulated		79	EEF2K	-1.4758	0.000139467	0.00252834	Down-regulated		79	AXL	1.02495	0.000280917	0.0240618	Up-regulated		79	SLC13A3	-0.783372	0.000578241	0.038491	Down-regulated		79	ID3	0.811345	0.000320505	0.0295083	Up-regulated		79	CHTF18	-0.836741	0.000370037	0.0328738	Down-regulated		79	NAPRT	1.38382	6.93817e-05	0.00520696	Up-regulated		79
80	SYNE3	2.56952	1.79512e-11	2.14045e-09	Up-regulated		80	LY6E	-1.47158	1.82049e-05	0.000460739	Down-regulated		80	SEMA7A	1.02478	5.15523e-05	0.00779912	Up-regulated		80	PTER	-0.773605	0.000541852	0.0366979	Down-regulated		80	CSF1	0.790542	0.000517686	0.0403297	Up-regulated		80	WDR86	-0.832367	0.000389289	0.0333171	Down-regulated		80	NIPAL2	1.38303	0.000446737	0.0208187	Up-regulated		80
81	RSPH1	2.56741	2.49639e-13	4.30944e-11	Up-regulated		81	DACT1	-1.47144	1.43265e-05	0.000379177	Down-regulated		81	MFAP4	1.02177	0.000100632	0.0125349	Up-regulated		81	AZU1	-0.771603	0.000553465	0.0372677	Down-regulated		81	RUBCNL	0.78488	0.000664059	0.0480829	Up-regulated		81	PTCH1	-0.831685	0.00044608	0.036384	Down-regulated		81	CLC	1.38073	0.00120193	0.0413394	Up-regulated		81
82	DCDC1	2.56605	7.45391e-12	1.00246e-09	Up-regulated		82	GPC2	-1.46998	2.23016e-05	0.000548809	Down-regulated		82	ARID5B	1.01914	0.000127323	0.0142615	Up-regulated		82	MEGF6	-0.748432	0.000714898	0.0427069	Down-regulated		82	ITGB2	0.776573	0.000539862	0.041525	Up-regulated		82	LZTS3	-0.809664	0.000388176	0.0333171	Down-regulated		82	NCF4	1.37139	8.08902e-05	0.00574986	Up-regulated		82
83	SYNDIG1L	2.56361	1.76916e-13	3.24796e-11	Up-regulated		83	CBFA2T3	-1.46622	0.000472205	0.00686404	Down-regulated		83	SFRP1	1.01445	0.000205013	0.0194004	Up-regulated		83	COL12A1	-0.737915	0.000719119	0.0427399	Down-regulated		83	VSIG4	0.76838	0.000575783	0.0437343	Up-regulated		83	SLC18A2	-0.806253	0.00055692	0.0425676	Down-regulated		83	RGS1	1.37123	2.01403e-05	0.00215851	Up-regulated		83
84	IKBKE	2.55043	1.03096e-09	8.28065e-08	Up-regulated		84	SMTNL2	-1.45047	0.0001048	0.00199536	Down-regulated		84	S100A1	0.999541	6.23266e-05	0.00891865	Up-regulated		84	ADCY6	-0.731438	0.000629844	0.0407614	Down-regulated		84	ADIRF	0.728252	0.000636637	0.0466088	Up-regulated		84	ELFN2	-0.804498	0.000664686	0.0480829	Down-regulated		84	DGKA	1.36439	4.56414e-07	8.83791e-05	Up-regulated		84
85	SLC12A8	2.55018	1.62201e-11	1.95418e-09	Up-regulated		85	NR4A2	-1.44909	1.77711e-05	0.000454735	Down-regulated		85	TRIM67	0.98706	0.000170014	0.016937	Up-regulated																85	VGF	-0.742526	0.000689218	0.0495626	Down-regulated		85	RAB27A	1.34678	0.000201621	0.0116721	Up-regulated		85
86	C1orf87	2.53795	3.49915e-11	3.89145e-09	Up-regulated		86	RAP2B	-1.44036	2.99405e-05	0.000708162	Down-regulated		86	CPLX2	0.981738	0.000106675	0.0127194	Up-regulated																							86	NOXRED1	1.33473	0.000839933	0.0319773	Up-regulated		86
87	IFI44L	2.52969	7.28846e-10	6.1984e-08	Up-regulated		87	MAP6D1	-1.42992	0.000122391	0.00226129	Down-regulated		87	RGR	0.970676	0.000473962	0.0331722	Up-regulated																							87	WDFY4	1.32968	0.00141833	0.0460383	Up-regulated		87
88	RERG	2.51562	1.83405e-12	2.68515e-10	Up-regulated		88	JMJD8	-1.42139	2.8289e-05	0.00067462	Down-regulated		88	RAB7B	0.964375	0.000429072	0.0318031	Up-regulated																							88	CD52	1.32273	5.2965e-06	0.000699824	Up-regulated		88
89	EFS	2.51288	4.2893e-13	7.18986e-11	Up-regulated		89	SLITRK5	-1.41964	2.69425e-05	0.000646508	Down-regulated		89	ERC1	0.963071	0.000206511	0.0194004	Up-regulated																							89	ARHGAP9	1.32079	0.000656467	0.0275104	Up-regulated		89
90	DNAH9	2.51186	6.63866e-13	1.05182e-10	Up-regulated		90	B4GALNT3	-1.41631	0.000157863	0.00280468	Down-regulated		90	MAP6D1	0.962598	0.000461884	0.033124	Up-regulated																							90	PCDH7	1.30892	2.00672e-05	0.00215851	Up-regulated		90
91	IGSF6	2.51102	1.18713e-10	1.21508e-08	Up-regulated		91	SCN8A	-1.41109	3.01583e-05	0.000711859	Down-regulated		91	MOXD1	0.941747	0.000188347	0.0181327	Up-regulated																							91	BHMT	1.30332	0.000114886	0.00768029	Up-regulated		91
92	WFDC3	2.4992	7.22613e-11	7.88466e-09	Up-regulated		92	TBX3	-1.40823	0.000601796	0.0082763	Down-regulated		92	RPS4Y2	0.932818	0.00011227	0.0131383	Up-regulated																							92	LYVE1	1.30257	2.02638e-05	0.00215851	Up-regulated		92
93	ANKFN1	2.47837	1.36348e-10	1.32521e-08	Up-regulated		93	TMEM44	-1.4061	8.59356e-05	0.00171367	Down-regulated		93	ADIRF	0.92998	0.000150913	0.0155362	Up-regulated																							93	EYA2	1.30033	2.71677e-05	0.00254576	Up-regulated		93
94	TTC16	2.46789	1.09475e-12	1.66604e-10	Up-regulated		94	GPR173	-1.40569	8.69189e-05	0.00172436	Down-regulated		94	C2	0.904236	0.000856306	0.0488976	Up-regulated																							94	LILRB2	1.29737	0.000173901	0.0103338	Up-regulated		94
95	ANGPTL4	2.44622	1.26224e-10	1.26948e-08	Up-regulated		95	NEUROG2	-1.403	0.00145838	0.0167645	Down-regulated		95	MACROD2	0.902315	0.000317425	0.0255012	Up-regulated																							95	SLC16A8	1.2931	3.50111e-05	0.003128	Up-regulated		95
96	APOL2	2.42618	1.63677e-12	2.42704e-10	Up-regulated		96	POMC	-1.4019	0.000146297	0.00262337	Down-regulated		96	GATAD2B	0.900047	0.000463491	0.033124	Up-regulated																							96	PTAFR	1.29023	0.000714694	0.0291881	Up-regulated		96
97	CFAP126	2.41596	2.484e-12	3.59124e-10	Up-regulated		97	SLC29A4	-1.39985	3.67718e-05	0.000848908	Down-regulated		97	SCN7A	0.894896	0.000519614	0.0353976	Up-regulated																							97	ARHGAP10	1.28572	1.76477e-06	0.00027846	Up-regulated		97
98	TTLL9	2.41068	1.05511e-11	1.31219e-09	Up-regulated		98	KIRREL1	-1.3947	0.00124896	0.0146952	Down-regulated		98	PCDH7	0.892525	0.00032874	0.0258749	Up-regulated																							98	KBTBD12	1.2772	0.000755861	0.0299019	Up-regulated		98
99	C7orf57	2.40584	5.99319e-10	5.21183e-08	Up-regulated		99	BEAN1	-1.39224	0.000146297	0.00262337	Down-regulated		99	CCDC6	0.890434	0.000635883	0.0409248	Up-regulated																							99	TRDN	1.2728	2.1223e-05	0.00220699	Up-regulated		99
100	ST18	2.40202	1.76184e-10	1.68409e-08	Up-regulated		100	ACVR2B	-1.38569	0.00251693	0.0259687	Down-regulated		100	GABRB2	0.877476	0.000598859	0.039637	Up-regulated																							100	IGKC	1.26751	0.000202658	0.0116721	Up-regulated		100
101	CCN1	2.40178	5.8089e-12	7.9983e-10	Up-regulated		101	FREM2	-1.38142	0.00222972	0.0235515	Down-regulated		101	C1orf115	0.850225	0.000286632	0.0240975	Up-regulated																							101	KIF20A	1.25964	0.000403596	0.0196225	Up-regulated		101
102	ADIRF	2.3665	2.86515e-12	4.09115e-10	Up-regulated		102	ARHGAP42	-1.38122	0.000524138	0.00742005	Down-regulated		102	DCX	0.837764	0.000515957	0.0353725	Up-regulated																							102	KLB	1.2547	5.53814e-06	0.000723242	Up-regulated		102
103	CFAP44	2.36501	1.45164e-11	1.76733e-09	Up-regulated		103	GAS2L3	-1.38046	0.000259954	0.00425869	Down-regulated		103	RPSA	0.837732	0.000243968	0.0218614	Up-regulated																							103	CABP4	1.24311	0.000164981	0.00990859	Up-regulated		103
104	RGS9	2.35335	5.22964e-12	7.37635e-10	Up-regulated		104	FYB2	-1.36832	0.00251693	0.0259687	Down-regulated		104	SLC2A8	0.83202	0.000409193	0.0309547	Up-regulated																							104	IFI30	1.2378	5.48034e-05	0.00433448	Up-regulated		104
105	APBB1IP	2.3311	4.87734e-09	3.54788e-07	Up-regulated		105	EPHA7	-1.36573	4.15515e-05	0.000936811	Down-regulated		105	UST	0.818732	0.000693433	0.0425127	Up-regulated																							105	PDLIM1	1.23303	2.83399e-06	0.000418796	Up-regulated		105
106	C9orf24	2.32978	6.46512e-12	8.79713e-10	Up-regulated		106	SMPD3	-1.3625	6.78432e-05	0.00141638	Down-regulated		106	PPP2R2C	0.814092	0.000336202	0.0262846	Up-regulated																							106	RLBP1	1.22404	0.000106802	0.00722583	Up-regulated		106
107	CCDC151	2.32544	5.76661e-12	7.9983e-10	Up-regulated		107	VGF	-1.36205	6.68655e-05	0.00140103	Down-regulated		107	HLF	0.810512	0.000682893	0.0421251	Up-regulated																							107	RARG	1.21963	0.00032063	0.0169858	Up-regulated		107
108	LGALS3BP	2.31578	1.13339e-10	1.19125e-08	Up-regulated		108	ZNF185	-1.35899	0.0022136	0.0234241	Down-regulated		108	KIF1A	0.809344	0.000322705	0.0257479	Up-regulated																							108	PEBP4	1.21694	0.000359335	0.0180973	Up-regulated		108
109	DEGS2	2.30541	3.67469e-10	3.34657e-08	Up-regulated		109	SNX11	-1.35711	9.36913e-05	0.00183978	Down-regulated		109	CRK	0.802824	0.000791158	0.0463126	Up-regulated																							109	PIK3AP1	1.20942	9.50523e-05	0.00654928	Up-regulated		109
110	CRABP1	2.29681	8.75658e-12	1.15089e-09	Up-regulated		110	SOSTDC1	-1.35492	4.55729e-05	0.0010117	Down-regulated		110	HR	0.792268	0.000701491	0.0425127	Up-regulated																							110	ROR2	1.2032	4.35395e-05	0.00364919	Up-regulated		110
111	TRIM38	2.28964	7.3602e-10	6.21373e-08	Up-regulated		111	CPXM2	-1.34188	0.0056596	0.0483806	Down-regulated		111	NINJ2	0.789405	0.000473374	0.0331722	Up-regulated																							111	CCR1	1.19911	0.000154052	0.00945443	Up-regulated		111
112	COL1A1	2.28699	1.0013e-11	1.28679e-09	Up-regulated		112	MEX3A	-1.33693	0.000204901	0.00351094	Down-regulated		112	CAMK2A	0.78804	0.000427651	0.0318031	Up-regulated																							112	CACNA1I	1.1959	0.00152187	0.0485571	Up-regulated		112
113	AK9	2.2829	1.07008e-10	1.13546e-08	Up-regulated		113	DFFB	-1.32979	0.000263653	0.00430707	Down-regulated		113	CRYAB	0.786089	0.000418247	0.0314333	Up-regulated																							113	RNASE6	1.19175	0.000170028	0.0101574	Up-regulated		113
114	CMTM5	2.25975	2.62872e-11	2.98076e-09	Up-regulated		114	RHOV	-1.32299	5.49843e-05	0.00118869	Down-regulated		114	RIMKLA	0.785537	0.000831442	0.0477117	Up-regulated																							114	MET	1.17879	2.06231e-05	0.00216465	Up-regulated		114
115	ERBB2	2.25055	3.18853e-11	3.58044e-09	Up-regulated		115	RHEBL1	-1.31758	0.000629955	0.00858194	Down-regulated		115	NFIX	0.777221	0.000446272	0.0326957	Up-regulated																							115	H2AC6	1.17468	6.95436e-05	0.00520696	Up-regulated		115
116	ALDH3A1	2.2483	9.6802e-11	1.03668e-08	Up-regulated		116	CHTF18	-1.31747	0.000117635	0.00219447	Down-regulated		116	MGAT3	0.773572	0.00067747	0.0421251	Up-regulated																							116	SLC35F4	1.17456	2.31639e-05	0.00230225	Up-regulated		116
117	SCGB3A1	2.24296	1.21958e-08	8.01461e-07	Up-regulated		117	ADCYAP1R1	-1.31555	7.09801e-05	0.00147125	Down-regulated		117	KIAA0513	0.771082	0.000683462	0.0421251	Up-regulated																							117	GPR34	1.17145	2.72007e-05	0.00254576	Up-regulated		117
118	ITGB4	2.23929	1.81606e-11	2.14332e-09	Up-regulated		118	CHRNA4	-1.31505	0.000601796	0.0082763	Down-regulated		118	PTGER4	0.755084	0.000769064	0.0452466	Up-regulated																							118	PPARG	1.16909	0.000764068	0.0301096	Up-regulated		118
119	STK33	2.23163	3.75603e-10	3.39392e-08	Up-regulated		119	MASP1	-1.30188	6.74691e-05	0.00141112	Down-regulated		119	CUX2	0.748415	0.000639746	0.0409473	Up-regulated																							119	COX7A1	1.16746	1.02782e-05	0.00126852	Up-regulated		119
120	EFCAB1	2.21468	1.21634e-10	1.23406e-08	Up-regulated		120	SWSAP1	-1.3012	0.00162059	0.0182332	Down-regulated		120	KIF21B	0.726123	0.000664567	0.0420736	Up-regulated																							120	ZNF804B	1.16152	0.000443748	0.0208187	Up-regulated		120
121	ELN	2.21262	2.40918e-11	2.75887e-09	Up-regulated		121	ZNF707	-1.29526	0.000244049	0.00404395	Down-regulated		121	RPS11	0.712103	0.000676268	0.0421251	Up-regulated																							121	METTL8	1.14216	0.000130377	0.00818023	Up-regulated		121
122	ECRG4	2.21077	4.13873e-11	4.55891e-09	Up-regulated		122	NFASC	-1.29405	0.000101876	0.00195731	Down-regulated																														122	KCNK13	1.14081	0.000242129	0.013519	Up-regulated		122
123	IGSF1	2.20988	2.18412e-11	2.52615e-09	Up-regulated		123	NYNRIN	-1.2909	9.77022e-05	0.00188652	Down-regulated																														123	LY6G5C	1.13234	5.27634e-05	0.0042209	Up-regulated		123
124	PARP10	2.17664	7.79338e-10	6.48476e-08	Up-regulated		124	PER2	-1.28968	0.00129085	0.0151419	Down-regulated																														124	SPATS1	1.12842	0.000261014	0.0141616	Up-regulated		124
125	UPK2	2.1738	1.5028e-05	0.000395031	Up-regulated		125	ETV5	-1.28824	8.32181e-05	0.00166811	Down-regulated																														125	LMO1	1.12632	8.27208e-05	0.00580648	Up-regulated		125
126	NUGGC	2.17193	4.28293e-07	1.8693e-05	Up-regulated		126	PDE5A	-1.28548	0.00462382	0.0413488	Down-regulated																														126	RGS22	1.1231	0.000113321	0.00762099	Up-regulated		126
127	SLC39A12	2.13626	1.69409e-10	1.63282e-08	Up-regulated		127	LRRC26	-1.28471	0.000428387	0.00637604	Down-regulated																														127	DERL3	1.12219	0.000217951	0.0124254	Up-regulated		127
128	DNAH10	2.12	1.15355e-10	1.19125e-08	Up-regulated		128	SPINK5	-1.28393	0.000582566	0.00806941	Down-regulated																														128	ENOSF1	1.11939	0.000376291	0.0186997	Up-regulated		128
129	COL4A5	2.1023	1.31214e-10	1.28612e-08	Up-regulated		129	SEMA3F	-1.28193	0.000109952	0.00207794	Down-regulated																														129	LYZ	1.11786	0.000725207	0.0293752	Up-regulated		129
130	TGIF1	2.08753	1.28718e-10	1.27243e-08	Up-regulated		130	FLRT1	-1.28146	0.000190994	0.00331191	Down-regulated																														130	PSD3	1.10484	1.09386e-05	0.00132099	Up-regulated		130
131	ABCC3	2.06595	2.13289e-07	1.02361e-05	Up-regulated		131	PRSS51	-1.27655	0.00155527	0.017705	Down-regulated																														131	DUOXA1	1.1011	0.00127122	0.0422986	Up-regulated		131
132	TEX14	2.06462	1.2673e-09	9.95667e-08	Up-regulated		132	DBH	-1.26969	0.00121356	0.0143371	Down-regulated																														132	ALOX12	1.09188	0.00022123	0.0125486	Up-regulated		132
133	EFHC2	2.06098	1.43404e-09	1.11316e-07	Up-regulated		133	ESYT2	-1.2633	0.000128229	0.00235787	Down-regulated																														133	LARS2	1.0873	0.00107151	0.0382036	Up-regulated		133
134	CFAP73	2.05521	6.46497e-10	5.58014e-08	Up-regulated		134	NEUROD6	-1.26158	8.46688e-05	0.00169425	Down-regulated																														134	CAMKK2	1.08278	2.51022e-05	0.00243037	Up-regulated		134
135	CCDC80	2.0508	1.27928e-10	1.27243e-08	Up-regulated		135	PTX3	-1.25326	0.000181466	0.00316089	Down-regulated																														135	PLAC8	1.07432	0.000125675	0.00811183	Up-regulated
136	AGT	2.04839	1.14646e-10	1.19125e-08	Up-regulated		136	PIK3AP1	-1.24801	0.000214602	0.0036182	Down-regulated																														136	CD86	1.07133	0.000652901	0.0274634	Up-regulated
137	DAW1	2.03094	5.35168e-09	3.8686e-07	Up-regulated		137	HCN3	-1.2435	0.000164741	0.00291345	Down-regulated																														137	PKP1	1.06599	0.00120363	0.0413394	Up-regulated
138	BMP4	2.0283	2.98887e-09	2.24336e-07	Up-regulated		138	CLCN6	-1.24167	0.000143037	0.00257689	Down-regulated																														138	CTRL	1.06394	0.00106686	0.0381589	Up-regulated
139	SLCO1B1	2.02013	1.04202e-09	8.31176e-08	Up-regulated		139	C1QL3	-1.23978	0.000168205	0.00296113	Down-regulated																														139	EHHADH	1.06308	0.000244356	0.013519	Up-regulated
140	LRRC23	2.01642	5.74104e-10	5.03037e-08	Up-regulated		140	ADAMTS18	-1.23871	0.000946784	0.0118001	Down-regulated																														140	IGFBP3	1.05681	6.82794e-05	0.00518139	Up-regulated
141	C1QL2	2.01441	2.19034e-10	2.05963e-08	Up-regulated		141	ISLR2	-1.23723	0.000110505	0.00208499	Down-regulated																														141	ATP6	1.04541	2.22153e-05	0.00226818	Up-regulated
142	IFI27L2	2.00816	2.26861e-10	2.11603e-08	Up-regulated		142	GPR3	-1.2369	0.00043147	0.00637604	Down-regulated																														142	WFDC2	1.03841	7.1019e-05	0.00528222	Up-regulated
143	PPIL6	1.99865	4.33201e-10	3.85415e-08	Up-regulated		143	MAPK8IP3	-1.22785	0.000119906	0.0022225	Down-regulated																														143	OR6B3	1.03535	0.000335117	0.0174364	Up-regulated
144	WDR93	1.99357	1.19499e-09	9.46663e-08	Up-regulated		144	OPRK1	-1.22392	0.00089413	0.0112408	Down-regulated																														144	TMEM54	1.0343	7.15157e-05	0.00528417	Up-regulated
145	TNFSF13	1.98833	3.02736e-09	2.24452e-07	Up-regulated		145	CTIF	-1.22162	0.000301508	0.00479676	Down-regulated																														145	GPX1	1.02863	5.06863e-05	0.00412506	Up-regulated
146	S100B	1.98453	2.10308e-10	1.99379e-08	Up-regulated		146	NUS1	-1.2168	0.000561584	0.00783507	Down-regulated																														146	GBP7	1.02647	0.00103077	0.0371046	Up-regulated
147	ZNF487	1.97966	6.52941e-10	5.59401e-08	Up-regulated		147	KLHL36	-1.21247	0.000428734	0.00637604	Down-regulated																														147	C17orf97	1.02357	8.02531e-05	0.00574518	Up-regulated
148	MT2	1.97601	5.53533e-10	4.88715e-08	Up-regulated		148	MLANA	-1.21022	0.00517287	0.0449846	Down-regulated																														148	IGSF10	1.01681	0.000269093	0.0145297	Up-regulated
149	DUOX2	1.97217	1.33706e-06	5.03727e-05	Up-regulated		149	ADCYAP1	-1.20907	0.000248695	0.00409821	Down-regulated																														149	RORB	1.016	0.000935813	0.0344594	Up-regulated
150	RASD2	1.96565	3.87142e-10	3.47107e-08	Up-regulated		150	BBS10	-1.20755	0.000334385	0.00521226	Down-regulated																														150	RHPN2	1.01346	9.26509e-05	0.00642322	Up-regulated
151	BIN2	1.95683	1.42029e-08	9.02587e-07	Up-regulated		151	ZBTB12	-1.20744	0.000161457	0.00285974	Down-regulated																														151	FOLR2	1.01311	0.000573624	0.0249704	Up-regulated
152	COPZ2	1.93955	9.17203e-09	6.39059e-07	Up-regulated		152	SPRED3	-1.2069	0.00331969	0.0319697	Down-regulated																														152	CCDC65	1.01179	0.000387087	0.0189842	Up-regulated
153	CLHC1	1.93172	1.16569e-08	7.70423e-07	Up-regulated		153	SRRM4	-1.20494	0.000836425	0.0107277	Down-regulated																														153	ATP8	0.995128	4.64033e-05	0.00386041	Up-regulated
154	JHY	1.92938	8.08537e-09	5.70216e-07	Up-regulated		154	TRPM2	-1.20441	0.000205605	0.00351779	Down-regulated																														154	SH2D4B	0.988597	0.000119868	0.00791901	Up-regulated
155	MYBPC1	1.92927	8.93423e-10	7.3286e-08	Up-regulated		155	KCNJ14	-1.20292	0.00113348	0.0136419	Down-regulated																														155	TUBA4A	0.9874	5.69687e-05	0.00444317	Up-regulated
156	RSPH14	1.92887	1.5961e-08	1.00329e-06	Up-regulated		156	CCK	-1.1928	0.000156535	0.00278537	Down-regulated																														156	C4orf48	0.987323	5.79937e-05	0.00449192	Up-regulated
157	ST6GALNAC2	1.91425	1.65082e-09	1.26446e-07	Up-regulated		157	CCDC192	-1.18818	0.00162059	0.0182332	Down-regulated																														157	FBXO32	0.987066	0.000756134	0.0299019	Up-regulated
158	GRAMD2B	1.91131	9.25496e-10	7.53823e-08	Up-regulated		158	XYLT1	-1.18396	0.000380251	0.00579445	Down-regulated																														158	NUDT1	0.983657	0.000128872	0.00817721	Up-regulated
159	CDC25C	1.91029	1.69817e-07	8.35787e-06	Up-regulated		159	PRKG2	-1.17341	0.000615721	0.00843771	Down-regulated																														159	SHD	0.980223	0.000430639	0.0205809	Up-regulated
160	RNASE4	1.90523	3.01893e-07	1.37468e-05	Up-regulated		160	EFNB2	-1.17321	0.000268352	0.00437149	Down-regulated																														160	MGARP	0.979567	0.00109606	0.0384683	Up-regulated
161	DYNLRB2	1.89829	7.75085e-10	6.48476e-08	Up-regulated		161	RSKR	-1.17169	0.000732345	0.00974173	Down-regulated																														161	YPEL1	0.974769	0.000159435	0.00962697	Up-regulated
162	ANGPTL2	1.8971	1.0891e-08	7.23937e-07	Up-regulated		162	DAGLA	-1.17164	0.000241972	0.00401528	Down-regulated																														162	PARM1	0.974001	7.91676e-05	0.00573633	Up-regulated
163	PARP9	1.89103	1.31051e-08	8.37785e-07	Up-regulated		163	PRRG1	-1.16822	0.0042288	0.0387562	Down-regulated																														163	VIPR1	0.973569	0.000199859	0.0116721	Up-regulated
164	MARCHF10	1.88112	9.80521e-09	6.671e-07	Up-regulated		164	GPR68	-1.1675	0.000836425	0.0107277	Down-regulated																														164	MPZ	0.96938	0.00120238	0.0413394	Up-regulated
165	DNAH2	1.87114	1.27407e-09	9.95667e-08	Up-regulated		165	FAT4	-1.16738	0.000196606	0.003389	Down-regulated																														165	C5AR1	0.966524	0.000752115	0.0299019	Up-regulated
166	SCGN	1.86357	2.98141e-09	2.24336e-07	Up-regulated		166	SLC24A4	-1.1636	0.00229398	0.0241201	Down-regulated																														166	SRPK3	0.961903	0.000243971	0.013519	Up-regulated
167	C9orf50	1.85197	1.31108e-08	8.37785e-07	Up-regulated		167	ATXN1L	-1.16326	0.00363679	0.0342534	Down-regulated																														167	H2BC21	0.958758	0.000335346	0.0174364	Up-regulated
168	TMEM82	1.84786	3.59361e-07	1.60355e-05	Up-regulated		168	CACNA1E	-1.15525	0.00025805	0.0042395	Down-regulated																														168	ZNF589	0.958593	0.000246467	0.013569	Up-regulated
169	STBD1	1.84718	1.72821e-07	8.43397e-06	Up-regulated		169	LZTS3	-1.15421	0.000245307	0.00405897	Down-regulated																														169	NEK2	0.954233	0.00126252	0.0422986	Up-regulated
170	EBF1	1.84457	1.31533e-07	6.67243e-06	Up-regulated		170	GHR	-1.15231	0.0056596	0.0483806	Down-regulated																														170	IGF1R	0.950549	0.000750234	0.0299019	Up-regulated
171	GPC3	1.8354	1.72821e-07	8.43397e-06	Up-regulated		171	EHD4	-1.15122	0.000500992	0.00715577	Down-regulated																														171	TRIM54	0.949386	0.00035728	0.0180973	Up-regulated
172	TMEM255B	1.83532	9.42115e-09	6.52481e-07	Up-regulated		172	KLHL26	-1.14813	0.000506044	0.00720802	Down-regulated																														172	FUOM	0.944122	0.000123374	0.00805589	Up-regulated
173	CES1	1.83423	1.30663e-08	8.37785e-07	Up-regulated		173	PGAP1	-1.14775	0.002806	0.0279537	Down-regulated																														173	COX3	0.939385	0.000100453	0.0068375	Up-regulated
174	CFAP100	1.83252	1.60785e-09	1.23976e-07	Up-regulated		174	DRD5	-1.14255	0.00159521	0.018053	Down-regulated																														174	TMEM192	0.935743	0.000579999	0.0251505	Up-regulated
175	SDSL	1.82317	8.67184e-08	4.60085e-06	Up-regulated		175	DAB2IP	-1.14174	0.000352653	0.00543114	Down-regulated																														175	TENM2	0.931283	0.000144399	0.00891069	Up-regulated
176	HEXB	1.80483	3.07072e-09	2.26216e-07	Up-regulated		176	COLGALT2	-1.12795	0.00037536	0.00573502	Down-regulated																														176	KLKB1	0.914987	0.000400582	0.0195606	Up-regulated
177	SLC7A7	1.80029	6.95605e-09	4.93581e-07	Up-regulated		177	CNR1	-1.12405	0.000285879	0.00459233	Down-regulated																														177	ZFP57	0.904299	0.00061628	0.0263173	Up-regulated
178	CFAP57	1.7969	1.27615e-08	8.33895e-07	Up-regulated		178	PDPR	-1.12376	0.00236264	0.0246405	Down-regulated																														178	PLA2G4C	0.890506	0.000354159	0.0180973	Up-regulated
179	BGN	1.79265	3.0064e-09	2.24336e-07	Up-regulated		179	FAM131C	-1.12214	0.000647767	0.00877108	Down-regulated																														179	SLIT3	0.883317	0.000719187	0.0292652	Up-regulated
180	SP110	1.78757	9.60639e-09	6.57441e-07	Up-regulated		180	PNMA3	-1.12061	0.000350637	0.00542401	Down-regulated																														180	IGFBPL1	0.882252	0.00126751	0.0422986	Up-regulated
181	TREML1	1.77812	2.67955e-08	1.6226e-06	Up-regulated		181	TECPR2	-1.11717	0.000392798	0.00594648	Down-regulated																														181	NEGR1	0.880878	0.00032699	0.0171609	Up-regulated
182	DOCK5	1.76563	6.93707e-07	2.88612e-05	Up-regulated		182	IGDCC4	-1.11527	0.000818604	0.0106024	Down-regulated																														182	DNAJB13	0.879432	0.000428739	0.0205809	Up-regulated
183	PDK4	1.75133	1.32273e-07	6.68065e-06	Up-regulated		183	GPRIN1	-1.11183	0.000329337	0.00515441	Down-regulated																														183	GRIN2A	0.876005	0.000315797	0.0168091	Up-regulated
184	CAPS	1.74585	4.47392e-09	3.27502e-07	Up-regulated		184	SPRED2	-1.10957	0.000552097	0.00772135	Down-regulated																														184	CSKMT	0.865083	0.00069764	0.0285956	Up-regulated
185	STPG1	1.73411	7.04412e-07	2.89937e-05	Up-regulated		185	ZNF804B	-1.1084	0.00262196	0.026697	Down-regulated																														185	TMC7	0.86434	0.00124663	0.0422986	Up-regulated
186	TFAP2C	1.7336	4.91189e-08	2.81242e-06	Up-regulated		186	RALGAPA2	-1.10573	0.000459066	0.00672096	Down-regulated																														186	TTF1	0.855909	0.000441006	0.0208187	Up-regulated
187	HHAT	1.72276	6.64141e-08	3.66993e-06	Up-regulated		187	STOX2	-1.10566	0.000689246	0.00925879	Down-regulated																														187	RPS4X	0.8411	0.000372544	0.0185957	Up-regulated
188	PDPN	1.71277	9.13246e-09	6.39059e-07	Up-regulated		188	NKD1	-1.10402	0.00282921	0.0281122	Down-regulated																														188	HPCAL1	0.838534	0.000462416	0.021372	Up-regulated
189	CFAP43	1.71202	5.40732e-09	3.88454e-07	Up-regulated		189	DAB1	-1.10298	0.000394906	0.00596277	Down-regulated																														189	SIAE	0.837515	0.000509102	0.0229628	Up-regulated
190	FCER1G	1.70809	1.84662e-07	8.9364e-06	Up-regulated		190	SORL1	-1.10231	0.000487934	0.0070455	Down-regulated																														190	RPS17	0.835283	0.000917172	0.0340686	Up-regulated
191	KIAA1958	1.70646	3.45523e-07	1.55499e-05	Up-regulated		191	CACNA2D1	-1.10041	0.000491766	0.00709198	Down-regulated																														191	CFAP43	0.832792	0.000476977	0.021865	Up-regulated
192	KDELR3	1.70426	2.99679e-08	1.7959e-06	Up-regulated		192	PNCK	-1.09986	0.000348127	0.00540289	Down-regulated																														192	PPIC	0.829059	0.00120036	0.0413394	Up-regulated
193	SSC5D	1.69668	1.09858e-06	4.27818e-05	Up-regulated		193	DCN	-1.09872	0.000366299	0.00561885	Down-regulated																														193	KCNK12	0.827627	0.000817376	0.0315462	Up-regulated
194	FOS	1.69635	1.05557e-08	7.09809e-07	Up-regulated		194	TRH	-1.09767	0.00127257	0.0149427	Down-regulated																														194	S100B	0.826995	0.000474923	0.0218601	Up-regulated
195	EMP3	1.69011	1.50897e-08	9.53701e-07	Up-regulated		195	TMEM240	-1.09725	0.000436907	0.00643728	Down-regulated																														195	DGLUCY	0.818629	0.000927241	0.0342561	Up-regulated
196	CTSH	1.68752	8.50271e-08	4.53191e-06	Up-regulated		196	GPATCH8	-1.09708	0.000432199	0.00637604	Down-regulated																														196	CASP1	0.816748	0.000884369	0.03333	Up-regulated
197	ROPN1L	1.67936	2.15261e-08	1.33855e-06	Up-regulated		197	SLF1	-1.09653	0.000388824	0.00589402	Down-regulated																														197	C1QC	0.800363	0.000815387	0.0315462	Up-regulated
198	ZMYND10	1.67845	1.07136e-08	7.16261e-07	Up-regulated		198	ZNF70	-1.08137	0.00130348	0.0152591	Down-regulated																														198	SNAI2	0.798129	0.000966739	0.0352921	Up-regulated
199	IL6R	1.67622	1.11027e-06	4.30917e-05	Up-regulated		199	ZBTB22	-1.08078	0.000517993	0.00735106	Down-regulated																														199	NRN1	0.797869	0.000691796	0.0284599	Up-regulated
200	GDPD2	1.67263	1.0318e-08	6.97884e-07	Up-regulated		200	PORCN	-1.07943	0.00211429	0.0226006	Down-regulated																														200	CC2D2B	0.796296	0.00101557	0.0366748	Up-regulated
201	BOC	1.67202	9.47751e-09	6.52481e-07	Up-regulated		201	ZNF572	-1.07679	0.00303612	0.0297087	Down-regulated																														201	MAP1B	0.782745	0.000781266	0.0305728	Up-regulated
202	NMI	1.65946	1.34231e-07	6.75008e-06	Up-regulated		202	WNT10B	-1.0754	0.000432153	0.00637604	Down-regulated																														202	PLP1	0.78226	0.000995196	0.0361717	Up-regulated
203	PINLYP	1.65881	4.74875e-07	2.05708e-05	Up-regulated		203	CARTPT	-1.07351	0.000921412	0.0115461	Down-regulated																														203	RPL26	0.779778	0.000798606	0.0311429	Up-regulated
204	TNNT2	1.64843	7.31736e-07	2.95918e-05	Up-regulated		204	KCNJ11	-1.07223	0.00145961	0.0167645	Down-regulated																														204	DHFR2	0.775364	0.00150329	0.048101	Up-regulated
205	RDH5	1.64761	2.77252e-08	1.67015e-06	Up-regulated		205	LRFN2	-1.0713	0.000578047	0.00802603	Down-regulated																														205	RASD2	0.774512	0.00121099	0.0414652	Up-regulated
206	NFIA	1.64499	3.99129e-08	2.34331e-06	Up-regulated		206	DUSP2	-1.07034	0.00132614	0.0154307	Down-regulated																														206	FOS	0.767302	0.00138197	0.044988	Up-regulated
207	TEX9	1.6299	7.94865e-08	4.31616e-06	Up-regulated		207	FOXO6	-1.06933	0.000824934	0.0106605	Down-regulated																														207	APC	0.766345	0.000967854	0.0352921	Up-regulated
208	ATG10	1.62987	8.85454e-07	3.49528e-05	Up-regulated		208	SLC7A4	-1.06673	0.000486393	0.00703203	Down-regulated																														208	WDR41	0.762105	0.00108463	0.0383001	Up-regulated
209	AGPAT2	1.62861	1.75868e-07	8.54661e-06	Up-regulated		209	FLRT2	-1.06404	0.000493245	0.00710445	Down-regulated																														209	APOD	0.749714	0.00123257	0.0419485	Up-regulated
210	TREM2	1.62804	6.01759e-08	3.37862e-06	Up-regulated		210	PLXNA1	-1.06049	0.000498512	0.00715358	Down-regulated
211	TMEM106A	1.62567	6.0034e-07	2.55277e-05	Up-regulated		211	SLC12A2	-1.05921	0.00106694	0.0129837	Down-regulated
212	KLB	1.6221	1.56509e-07	7.73582e-06	Up-regulated		212	KCNQ5	-1.05632	0.000579977	0.00804319	Down-regulated
213	SHISA8	1.62157	3.02704e-06	0.000100031	Up-regulated		213	SLIT1	-1.05601	0.000501139	0.00715577	Down-regulated
214	VAMP8	1.62117	3.66223e-07	1.62289e-05	Up-regulated		214	CHD5	-1.05433	0.000538926	0.00756458	Down-regulated
215	ACSF2	1.62009	4.28166e-08	2.47608e-06	Up-regulated		215	CADM3	-1.05082	0.00050081	0.00715577	Down-regulated
216	AMMECR1	1.61986	3.33157e-08	1.97605e-06	Up-regulated		216	ZDBF2	-1.04622	0.00073043	0.0097371	Down-regulated
217	ITPKB	1.6171	2.20271e-08	1.36238e-06	Up-regulated		217	SNX31	-1.04375	0.00453487	0.0408173	Down-regulated
218	COL1A2	1.61519	2.22116e-08	1.36649e-06	Up-regulated		218	PCDHA4	-1.04325	0.00163777	0.0183729	Down-regulated
219	CLDN11	1.61308	8.3413e-08	4.48723e-06	Up-regulated		219	ST8SIA2	-1.04259	0.00118292	0.0140758	Down-regulated
220	COX4I2	1.61273	2.18223e-06	7.53424e-05	Up-regulated		220	KDR	-1.03936	0.000846207	0.0107789	Down-regulated
221	TESC	1.60965	3.19468e-08	1.90462e-06	Up-regulated		221	CNTN4	-1.03907	0.0011502	0.0138	Down-regulated
222	TIMP1	1.60766	2.49879e-08	1.52915e-06	Up-regulated		222	PIGW	-1.03648	0.00153851	0.0175487	Down-regulated
223	CCDC65	1.60524	5.86537e-08	3.32543e-06	Up-regulated		223	CAMK1G	-1.03548	0.000628548	0.00857286	Down-regulated
224	FGD2	1.59315	1.915e-06	6.79415e-05	Up-regulated		224	SV2B	-1.03318	0.000600905	0.0082763	Down-regulated
225	TMCO4	1.58849	5.96609e-07	2.54627e-05	Up-regulated		225	CDC42EP2	-1.03026	0.00105579	0.0128947	Down-regulated
226	C20orf96	1.5823	7.61554e-08	4.15478e-06	Up-regulated		226	BTN3A2	-1.02953	0.000820711	0.0106178	Down-regulated
227	MT1E	1.58046	2.65964e-08	1.61902e-06	Up-regulated		227	SLAMF8	-1.02475	0.0046603	0.0415153	Down-regulated
228	EVI2B	1.57786	6.2695e-06	0.000186889	Up-regulated		228	C19orf44	-1.02289	0.000780176	0.0102192	Down-regulated
229	NCKAP1L	1.57478	1.40702e-07	7.0145e-06	Up-regulated		229	RSPO3	-1.0206	0.000796184	0.0103701	Down-regulated
230	KCNE4	1.56963	1.76737e-06	6.32861e-05	Up-regulated		230	ADGRF3	-1.01867	0.000789023	0.0103195	Down-regulated
231	CDCA5	1.56525	2.553e-07	1.20033e-05	Up-regulated		231	MAML1	-1.01813	0.00131085	0.015299	Down-regulated
232	MMS22L	1.55643	5.62536e-07	2.40974e-05	Up-regulated		232	IGSF3	-1.01808	0.000794413	0.0103587	Down-regulated
233	FBP2	1.55193	1.13555e-06	4.39255e-05	Up-regulated		233	MYLIP	-1.01743	0.00076973	0.0101271	Down-regulated
234	ENPP2	1.55191	4.15474e-08	2.41476e-06	Up-regulated		234	SLIT2	-1.01651	0.000739847	0.00979069	Down-regulated
235	LCP2	1.54802	6.96316e-07	2.88659e-05	Up-regulated		235	UNC80	-1.01457	0.000837552	0.0107277	Down-regulated
236	ICAM2	1.54762	5.95362e-08	3.35901e-06	Up-regulated		236	SEMA4C	-1.01271	0.000972115	0.0120509	Down-regulated
237	ACBD7	1.54558	4.0262e-08	2.35187e-06	Up-regulated		237	PTPN5	-1.00996	0.000732778	0.00974173	Down-regulated
238	ZFP36	1.54256	2.84337e-07	1.31021e-05	Up-regulated		238	ALOX12B	-1.0097	0.000745992	0.00986074	Down-regulated
239	PENK	1.53995	3.69859e-08	2.18254e-06	Up-regulated		239	STARD8	-1.00542	0.00117731	0.0140666	Down-regulated
240	PRSS21	1.53987	2.10788e-06	7.36546e-05	Up-regulated		240	CARD10	-1.0044	0.00170958	0.018976	Down-regulated
241	LAPTM5	1.53921	6.65023e-08	3.66993e-06	Up-regulated		241	HAPLN2	-1.0002	0.0031074	0.0302782	Down-regulated
242	CCDC103	1.5373	6.56336e-07	2.75043e-05	Up-regulated		242	CPNE7	-1.00001	0.000800438	0.0104138	Down-regulated
243	BDH2	1.53505	7.61366e-08	4.15478e-06	Up-regulated		243	PDE2A	-0.998657	0.000776133	0.0101893	Down-regulated
244	MPP7	1.53363	3.60472e-07	1.60355e-05	Up-regulated		244	PLEKHM1	-0.998183	0.0015843	0.0179824	Down-regulated
245	PYCARD	1.52858	9.91572e-07	3.88763e-05	Up-regulated		245	THRA	-0.996873	0.000769289	0.0101271	Down-regulated
246	ZNF480	1.52626	2.63882e-07	1.22845e-05	Up-regulated		246	GMEB2	-0.995477	0.00242254	0.0251744	Down-regulated
247	TAPBPL	1.52603	9.01181e-08	4.73776e-06	Up-regulated		247	LRTM2	-0.991591	0.000934351	0.0116956	Down-regulated
248	PYGM	1.52559	9.85501e-08	5.1576e-06	Up-regulated		248	BDNF	-0.989632	0.00210851	0.0225717	Down-regulated
249	ITGA2B	1.52467	7.0844e-07	2.90561e-05	Up-regulated		249	RHOB	-0.989161	0.000836855	0.0107277	Down-regulated
250	FRMPD1	1.52462	1.18851e-06	4.58208e-05	Up-regulated		250	DOCK3	-0.988538	0.00085318	0.0108319	Down-regulated
251	PKP1	1.52257	1.40894e-05	0.000373757	Up-regulated		251	ADORA1	-0.98825	0.000954059	0.011878	Down-regulated
252	WDR27	1.51862	4.16639e-07	1.82532e-05	Up-regulated		252	TRMT9B	-0.988128	0.00406233	0.037468	Down-regulated
253	ANXA2	1.51598	5.61414e-08	3.19868e-06	Up-regulated		253	SLC45A2	-0.986793	0.0022844	0.0240851	Down-regulated
254	SLC12A7	1.51598	8.83842e-08	4.66782e-06	Up-regulated		254	RNF144A	-0.986353	0.00166471	0.018585	Down-regulated
255	IGFBP7	1.51554	4.75062e-08	2.73361e-06	Up-regulated		255	SRC	-0.986322	0.00100831	0.0124729	Down-regulated
256	LRRC32	1.51292	2.32417e-07	1.0972e-05	Up-regulated		256	DLC1	-0.986054	0.00151195	0.017303	Down-regulated
257	SCIN	1.50559	2.8173e-06	9.39046e-05	Up-regulated		257	FAM135B	-0.985275	0.00115646	0.0138608	Down-regulated
258	TP53I13	1.50451	1.35169e-07	6.76783e-06	Up-regulated		258	SLC8A3	-0.984279	0.00108548	0.01316	Down-regulated
259	PACRG	1.49919	8.06764e-08	4.3603e-06	Up-regulated		259	L1CAM	-0.981917	0.000861838	0.0109179	Down-regulated
260	MYCBPAP	1.49418	8.45661e-08	4.5282e-06	Up-regulated		260	MEGF6	-0.980124	0.00135876	0.0157469	Down-regulated
261	COL16A1	1.49307	1.00134e-07	5.21692e-06	Up-regulated		261	TFAP2E	-0.979636	0.00536402	0.0463679	Down-regulated
262	MYL9	1.48984	1.16636e-07	5.96907e-06	Up-regulated		262	ARHGEF12	-0.979297	0.00101059	0.0124877	Down-regulated
263	PLTP	1.48629	6.66337e-08	3.66993e-06	Up-regulated		263	RBM44	-0.976791	0.00271465	0.0272785	Down-regulated
264	STAT6	1.48396	3.28084e-07	1.48227e-05	Up-regulated		264	CAMK2D	-0.976449	0.00101837	0.0125303	Down-regulated
265	LPAR3	1.48388	8.50144e-07	3.36739e-05	Up-regulated		265	ZNF471	-0.975507	0.00102525	0.0125976	Down-regulated
266	FOLR2	1.48346	7.02246e-07	2.89937e-05	Up-regulated		266	B3GALT1	-0.970126	0.00266785	0.0269959	Down-regulated
267	SFRP4	1.47732	3.92104e-06	0.000124249	Up-regulated		267	NTRK3	-0.963444	0.00133177	0.0154807	Down-regulated
268	ABHD15	1.46908	4.31014e-06	0.000134008	Up-regulated		268	MPP5	-0.962409	0.00343525	0.0328094	Down-regulated
269	SPATS1	1.46156	3.07824e-07	1.39619e-05	Up-regulated		269	PEG3	-0.961129	0.00107073	0.0130084	Down-regulated
270	ENPP6	1.46107	1.74919e-06	6.28296e-05	Up-regulated		270	PURG	-0.957071	0.00582418	0.0494718	Down-regulated
271	CSF1R	1.46068	1.28757e-07	6.56039e-06	Up-regulated		271	WNT4	-0.956711	0.00206604	0.0221947	Down-regulated
272	F5	1.45466	7.41668e-07	2.97852e-05	Up-regulated		272	ATP8B3	-0.955691	0.00564873	0.0483591	Down-regulated
273	HMGB2	1.4525	1.13051e-07	5.83726e-06	Up-regulated		273	RAC3	-0.952491	0.00108716	0.0131666	Down-regulated
274	CNFN	1.44891	3.73266e-07	1.64778e-05	Up-regulated		274	OSBPL5	-0.950945	0.00122319	0.0144361	Down-regulated
275	NCF2	1.44662	2.22737e-06	7.64445e-05	Up-regulated		275	RTN4RL1	-0.948089	0.00165785	0.0185262	Down-regulated
276	VAV1	1.44212	1.81692e-05	0.000460739	Up-regulated		276	KIFC3	-0.947383	0.00118094	0.0140666	Down-regulated
277	AK1	1.44179	1.05317e-07	5.46232e-06	Up-regulated		277	MEPE	-0.946405	0.00123897	0.0145926	Down-regulated
278	WHRN	1.43926	7.35064e-07	2.96228e-05	Up-regulated		278	EDIL3	-0.945092	0.00131676	0.015337	Down-regulated
279	LAMB2	1.42295	1.4567e-07	7.23098e-06	Up-regulated		279	GIGYF1	-0.935899	0.00177514	0.0195723	Down-regulated
280	COX7A1	1.41807	2.30351e-07	1.0919e-05	Up-regulated		280	KCTD4	-0.917743	0.00193769	0.0210831	Down-regulated
281	HMOX1	1.40964	6.75594e-07	2.82091e-05	Up-regulated		281	MROH1	-0.917478	0.00159852	0.0180552	Down-regulated
282	BLNK	1.4089	1.83678e-06	6.55685e-05	Up-regulated		282	GCHFR	-0.915951	0.00154785	0.0176379	Down-regulated
283	FBXO2	1.40687	2.07245e-07	9.98747e-06	Up-regulated		283	LRP8	-0.913728	0.0016918	0.018851	Down-regulated
284	PBX3	1.39828	2.19873e-07	1.04652e-05	Up-regulated		284	RFTN1	-0.91135	0.00358295	0.0338289	Down-regulated
285	S100A10	1.39246	2.17219e-07	1.03816e-05	Up-regulated		285	VPS37D	-0.909912	0.00168984	0.0188473	Down-regulated
286	COL5A1	1.39096	2.95152e-07	1.35262e-05	Up-regulated		286	C2orf16	-0.908676	0.00396349	0.0367322	Down-regulated
287	C2orf50	1.38557	4.25775e-06	0.000132736	Up-regulated		287	TET2	-0.90846	0.00191817	0.02091	Down-regulated
288	TINAGL1	1.38378	2.27291e-06	7.77767e-05	Up-regulated		288	NPNT	-0.906804	0.00162274	0.0182397	Down-regulated
289	GJA1	1.38135	2.64468e-07	1.22845e-05	Up-regulated		289	FAM126A	-0.90675	0.00192815	0.020999	Down-regulated
290	CAPN9	1.37854	5.1548e-07	2.22464e-05	Up-regulated		290	ZNF395	-0.90581	0.00390462	0.0362938	Down-regulated
291	F13A1	1.37511	4.51173e-05	0.00100351	Up-regulated		291	TRMT61A	-0.898735	0.00242704	0.0251985	Down-regulated
292	DKKL1	1.37447	7.81407e-06	0.000229385	Up-regulated		292	ATP4A	-0.897083	0.00516091	0.0449233	Down-regulated
293	CST6	1.37426	2.77816e-06	9.28677e-05	Up-regulated		293	MMP11	-0.896694	0.00213745	0.0228271	Down-regulated
294	TMEM98	1.36951	2.95878e-07	1.35262e-05	Up-regulated		294	SGSM1	-0.896553	0.00234123	0.0244834	Down-regulated
295	MDFIC	1.36948	7.11499e-07	2.90785e-05	Up-regulated		295	CCDC8	-0.896503	0.00529289	0.0458559	Down-regulated
296	CABCOCO1	1.36846	7.24581e-07	2.94053e-05	Up-regulated		296	CHRM3	-0.894925	0.00309713	0.0302035	Down-regulated
297	CDCA3	1.36622	3.01845e-06	0.000100031	Up-regulated		297	PDE3B	-0.894076	0.00297558	0.0292152	Down-regulated
298	GAD2	1.3657	2.7845e-07	1.28822e-05	Up-regulated		298	NRXN2	-0.893443	0.00170041	0.0189106	Down-regulated
299	GPX8	1.36214	1.74082e-06	6.27603e-05	Up-regulated		299	ST3GAL1	-0.891977	0.0038998	0.0362938	Down-regulated
300	AAMDC	1.36156	6.32576e-07	2.67021e-05	Up-regulated		300	LZTR1	-0.888124	0.0019972	0.0215682	Down-regulated
301	NEXN	1.36136	1.05104e-05	0.000293632	Up-regulated		301	KCNK2	-0.887857	0.0026802	0.0270621	Down-regulated
302	MPEG1	1.35745	0.000608276	0.00835549	Up-regulated		302	GPR45	-0.887284	0.0049452	0.0433962	Down-regulated
303	DRAM1	1.35658	1.965e-05	0.000490126	Up-regulated		303	DISP2	-0.884457	0.00229099	0.0241106	Down-regulated
304	MNS1	1.3534	4.3945e-07	1.91078e-05	Up-regulated		304	ZBTB40	-0.884365	0.00253439	0.0260558	Down-regulated
305	GEM	1.3532	3.32808e-06	0.000107222	Up-regulated		305	TUBB3	-0.883134	0.00180815	0.0198566	Down-regulated
306	SLC11A1	1.35	4.23796e-06	0.000132476	Up-regulated		306	KRT19	-0.880152	0.00357089	0.0337702	Down-regulated
307	TPM2	1.34309	3.55438e-07	1.59341e-05	Up-regulated		307	EPHA6	-0.878785	0.00403907	0.0373428	Down-regulated
308	AKNA	1.34261	5.34e-07	2.296e-05	Up-regulated		308	TNRC6A	-0.871174	0.00206672	0.0221947	Down-regulated
309	NPC2	1.33991	3.92329e-07	1.72535e-05	Up-regulated		309	KCNV1	-0.871072	0.0023022	0.0241627	Down-regulated
310	TAPBP	1.33878	2.83657e-06	9.42753e-05	Up-regulated		310	MYO1B	-0.867984	0.00233289	0.0244404	Down-regulated
311	GPR17	1.33641	3.45998e-06	0.000110547	Up-regulated		311	USP31	-0.867312	0.00296685	0.0291691	Down-regulated
312	RGN	1.32925	1.44401e-06	5.37025e-05	Up-regulated		312	RNF187	-0.866686	0.00237522	0.0247271	Down-regulated
313	RASL12	1.32606	1.86125e-06	6.62375e-05	Up-regulated		313	SLC4A7	-0.865482	0.0025432	0.0261232	Down-regulated
314	LRRN4CL	1.32539	1.39878e-05	0.000371914	Up-regulated		314	COL12A1	-0.865112	0.00264609	0.0268938	Down-regulated
315	ARAP1	1.32397	6.06304e-07	2.56869e-05	Up-regulated		315	WWC3	-0.864778	0.00289702	0.0286384	Down-regulated
316	ELL3	1.31091	3.08149e-05	0.000725877	Up-regulated		316	MFSD12	-0.862765	0.0025259	0.0259924	Down-regulated
317	LGALS1	1.31027	2.17226e-06	7.52225e-05	Up-regulated		317	ZNF496	-0.86247	0.00479534	0.0424677	Down-regulated
318	PODN	1.30795	4.64577e-06	0.000142907	Up-regulated		318	CAV1	-0.86239	0.00267728	0.0270621	Down-regulated
319	MS4A7	1.30791	2.32086e-06	7.87185e-05	Up-regulated		319	PTGER3	-0.861697	0.00414986	0.0380931	Down-regulated
320	PAMR1	1.30465	1.57044e-06	5.78461e-05	Up-regulated		320	AMIGO3	-0.860764	0.00403644	0.0373428	Down-regulated
321	RTKN	1.30433	1.26062e-06	4.82469e-05	Up-regulated		321	SCARF2	-0.859076	0.00361587	0.0341118	Down-regulated
322	C5orf58	1.3008	3.39607e-06	0.000109108	Up-regulated		322	GREM1	-0.857924	0.00301816	0.029558	Down-regulated
323	SOX10	1.30057	7.16354e-07	2.91738e-05	Up-regulated		323	CHL1	-0.853559	0.00228933	0.0241106	Down-regulated
324	SLC44A3	1.29533	8.17526e-06	0.000238775	Up-regulated		324	PCDHB4	-0.85284	0.00314697	0.030539	Down-regulated
325	PDE1B	1.28735	6.55938e-07	2.75043e-05	Up-regulated		325	DPYD	-0.852656	0.00279389	0.0279157	Down-regulated
326	H2AC18	1.27965	1.56057e-06	5.7788e-05	Up-regulated		326	PFKL	-0.852576	0.00230207	0.0241627	Down-regulated
327	GPRC5C	1.27882	3.12123e-06	0.000101978	Up-regulated		327	RHOBTB1	-0.850409	0.00285684	0.0283381	Down-regulated
328	PLA2G5	1.27511	7.73843e-05	0.00157022	Up-regulated		328	NLGN2	-0.850134	0.00252347	0.0259924	Down-regulated
329	VMO1	1.27482	1.98677e-06	7.00578e-05	Up-regulated		329	RTN4RL2	-0.849373	0.00285084	0.0283029	Down-regulated
330	DRC1	1.27004	7.66358e-07	3.06702e-05	Up-regulated		330	ANKRD44	-0.848279	0.00249645	0.0258505	Down-regulated
331	SNORC	1.2658	1.37916e-05	0.000369244	Up-regulated		331	GPR26	-0.847586	0.00567756	0.0484625	Down-regulated
332	HCK	1.26542	7.23568e-05	0.00149176	Up-regulated		332	CARMIL3	-0.84527	0.00250931	0.0259595	Down-regulated
333	ANXA4	1.26336	2.14005e-06	7.45537e-05	Up-regulated		333	SSTR2	-0.843318	0.00271214	0.027277	Down-regulated
334	HAAO	1.26311	3.14873e-06	0.000102191	Up-regulated		334	TUB	-0.842257	0.00280348	0.0279537	Down-regulated
335	FOXP4	1.26124	3.19223e-06	0.000103132	Up-regulated		335	COL24A1	-0.837232	0.00425705	0.0388951	Down-regulated
336	CAVIN2	1.25924	1.95468e-05	0.000490126	Up-regulated		336	ABCB9	-0.834216	0.00311911	0.0303411	Down-regulated
337	PRIMPOL	1.25793	9.61334e-07	3.7819e-05	Up-regulated		337	MICU3	-0.827947	0.0034489	0.0328854	Down-regulated
338	STK17B	1.25613	2.48092e-06	8.39016e-05	Up-regulated		338	GALNT9	-0.82681	0.00295228	0.0290853	Down-regulated
339	SELENBP1	1.25175	1.40228e-06	5.23185e-05	Up-regulated		339	SLC30A3	-0.826546	0.00278399	0.0278543	Down-regulated
340	TNK1	1.24609	5.51487e-06	0.000165246	Up-regulated		340	ZCCHC12	-0.825917	0.00279495	0.0279157	Down-regulated
341	F3	1.24446	1.07474e-06	4.19947e-05	Up-regulated		341	ARHGAP28	-0.823961	0.00532833	0.0460938	Down-regulated
342	ATP8	1.24407	8.39428e-07	3.33637e-05	Up-regulated		342	ARMCX6	-0.823578	0.00358063	0.0338289	Down-regulated
343	NEK11	1.24198	1.30953e-06	4.9659e-05	Up-regulated		343	SLA	-0.823127	0.00281782	0.0280473	Down-regulated
344	DNASE2	1.2405	2.58105e-06	8.70333e-05	Up-regulated		344	IQSEC2	-0.820598	0.00321463	0.0311133	Down-regulated
345	UBA7	1.23948	1.35722e-06	5.09663e-05	Up-regulated		345	ATPSCKMT	-0.816526	0.00371606	0.0348863	Down-regulated
346	NFIB	1.23923	1.26395e-06	4.82469e-05	Up-regulated		346	CPEB2	-0.814672	0.00422555	0.0387562	Down-regulated
347	CDCA7	1.23716	1.64091e-06	6.00592e-05	Up-regulated		347	PTER	-0.813296	0.00325288	0.0313784	Down-regulated
348	EHD2	1.23043	2.20205e-06	7.58004e-05	Up-regulated		348	TNRC6B	-0.812916	0.00586799	0.0497575	Down-regulated
349	SREK1IP1	1.22773	1.36785e-06	5.11992e-05	Up-regulated		349	SYT7	-0.81274	0.00379261	0.0354324	Down-regulated
350	CASP8	1.22315	1.81958e-05	0.000460739	Up-regulated		350	ZKSCAN7	-0.812698	0.00509502	0.0445419	Down-regulated
351	TKTL1	1.21756	5.93826e-06	0.000177473	Up-regulated		351	MAFK	-0.812451	0.00465103	0.0415153	Down-regulated
352	CFAP206	1.21694	3.93496e-06	0.000124299	Up-regulated		352	RIMBP2	-0.810979	0.003126	0.0303826	Down-regulated
353	HEPACAM	1.21007	1.25797e-06	4.82469e-05	Up-regulated		353	ENC1	-0.807745	0.0031716	0.0307483	Down-regulated
354	CCDC138	1.20787	1.73707e-06	6.27603e-05	Up-regulated		354	CBLB	-0.807437	0.00480955	0.042561	Down-regulated
355	RBP1	1.20642	1.3144e-06	4.9681e-05	Up-regulated		355	KCNC2	-0.805483	0.0032909	0.0317188	Down-regulated
356	BTG2	1.20616	2.10357e-06	7.36546e-05	Up-regulated		356	CACNA1D	-0.802369	0.00348003	0.0331004	Down-regulated
357	WEE1	1.20099	2.72221e-06	9.12611e-05	Up-regulated		357	ADCY3	-0.798793	0.00384175	0.0358336	Down-regulated
358	SLC8B1	1.19673	4.66985e-06	0.000143267	Up-regulated		358	SLITRK3	-0.798587	0.00390575	0.0362938	Down-regulated
359	CCDC146	1.19536	3.94412e-06	0.000124299	Up-regulated		359	KCNH7	-0.798122	0.00586626	0.0497575	Down-regulated
360	ARMH2	1.18968	0.000101817	0.00195731	Up-regulated		360	CRIM1	-0.79628	0.00368586	0.0346309	Down-regulated
361	UBE2C	1.1877	0.000122057	0.00225874	Up-regulated		361	PEX10	-0.795747	0.0054223	0.0467669	Down-regulated
362	CDC20	1.17622	3.04922e-06	0.000100477	Up-regulated		362	TENM1	-0.795335	0.00432974	0.0393384	Down-regulated
363	EVA1C	1.17515	5.06056e-06	0.000153623	Up-regulated		363	ROBO1	-0.792782	0.0035247	0.0334702	Down-regulated
364	PLCD1	1.17489	2.30222e-06	7.83161e-05	Up-regulated		364	PTPRD	-0.79264	0.00353354	0.0335266	Down-regulated
365	ND6	1.17208	1.74183e-06	6.27603e-05	Up-regulated		365	LCORL	-0.791084	0.00428129	0.0390824	Down-regulated
366	NUF2	1.16794	4.91958e-06	0.000149737	Up-regulated		366	SDC3	-0.790266	0.00390678	0.0362938	Down-regulated
367	TULP3	1.15854	3.09597e-06	0.000101439	Up-regulated		367	NEUROD1	-0.787837	0.00374113	0.0350364	Down-regulated
368	RIBC1	1.15676	2.71616e-06	9.12611e-05	Up-regulated		368	NBEAL2	-0.786468	0.00409791	0.037736	Down-regulated
369	TTC12	1.14857	4.5764e-06	0.000141526	Up-regulated		369	EFNB3	-0.784121	0.00373652	0.0350216	Down-regulated
370	TMEM61	1.14417	1.59357e-05	0.000416056	Up-regulated		370	SUMF2	-0.781747	0.00471444	0.0418153	Down-regulated
371	TSACC	1.14395	1.77244e-05	0.000454735	Up-regulated		371	SCN2A	-0.780083	0.00386139	0.0359878	Down-regulated
372	CYBRD1	1.1429	4.216e-06	0.000132147	Up-regulated		372	MED13L	-0.779141	0.00392883	0.0364694	Down-regulated
373	CRB1	1.13855	3.4495e-06	0.000110518	Up-regulated		373	SHANK2	-0.778027	0.00457252	0.0410604	Down-regulated
374	C2	1.13375	3.47538e-05	0.000812046	Up-regulated		374	DMWD	-0.775998	0.00432755	0.0393384	Down-regulated
375	GABRB1	1.13338	3.90051e-06	0.000123938	Up-regulated		375	RHOBTB2	-0.769704	0.00458508	0.0411412	Down-regulated
376	FZD2	1.13169	4.63843e-06	0.000142907	Up-regulated		376	THEM6	-0.768169	0.00582575	0.0494718	Down-regulated
377	GOLIM4	1.13025	3.13203e-06	0.000102043	Up-regulated		377	TMEM130	-0.766889	0.00425708	0.0388951	Down-regulated
378	TRIM21	1.12872	3.99189e-05	0.000910655	Up-regulated		378	VSTM2L	-0.766097	0.00424816	0.0388951	Down-regulated
379	CD53	1.12813	1.93441e-05	0.000486378	Up-regulated		379	ZNF445	-0.765703	0.00522829	0.0453641	Down-regulated
380	METTL7A	1.12562	2.13077e-05	0.00052772	Up-regulated		380	EPHA5	-0.76488	0.00442671	0.0400621	Down-regulated
381	NGFR	1.12456	5.00344e-05	0.00109602	Up-regulated		381	TMEM63B	-0.763821	0.00437706	0.0397372	Down-regulated
382	IQCG	1.12329	4.90012e-06	0.000149538	Up-regulated		382	ABCB10	-0.7638	0.00555512	0.047699	Down-regulated
383	ADAM32	1.11431	4.7247e-05	0.00104087	Up-regulated		383	WBP1	-0.76311	0.00550314	0.047323	Down-regulated
384	FOLH1	1.11377	8.86891e-06	0.000255169	Up-regulated		384	FAM89B	-0.760261	0.00446142	0.0402816	Down-regulated
385	METTL8	1.10725	1.69719e-05	0.000441118	Up-regulated		385	NOL4	-0.758714	0.00460399	0.0412789	Down-regulated
386	DNAJB13	1.10498	4.45649e-06	0.000138187	Up-regulated		386	LRP1B	-0.755064	0.00492277	0.0432979	Down-regulated
387	TRIP10	1.10293	1.034e-05	0.000289569	Up-regulated		387	CCNF	-0.752216	0.00511919	0.0447195	Down-regulated
388	CYP3A5	1.1025	0.000140146	0.0025327	Up-regulated		388	ACKR1	-0.749546	0.0047193	0.0418264	Down-regulated
389	CEP128	1.10101	1.97197e-05	0.00049049	Up-regulated		389	VSTM2B	-0.748793	0.00485342	0.042753	Down-regulated
390	EPSTI1	1.09946	9.5105e-05	0.00185515	Up-regulated		390	SYBU	-0.744859	0.00484776	0.042753	Down-regulated
391	C1QTNF5	1.09582	1.25311e-05	0.000342634	Up-regulated		391	NYAP1	-0.743718	0.00515543	0.0449233	Down-regulated
392	CPXM1	1.0915	5.12572e-06	0.000155194	Up-regulated		392	WDR6	-0.741449	0.00504588	0.044175	Down-regulated
393	RGS22	1.08847	9.03351e-06	0.000259259	Up-regulated		393	FBXL19	-0.741266	0.00516194	0.0449233	Down-regulated
394	GRM4	1.08718	6.60554e-06	0.000195897	Up-regulated		394	RPRM	-0.731985	0.00539662	0.0466148	Down-regulated
395	MCM5	1.08482	9.70089e-06	0.000275677	Up-regulated		395	CYP4X1	-0.731095	0.00571853	0.0487762	Down-regulated
396	PLD1	1.08076	0.000232632	0.00388257	Up-regulated		396	DAAM1	-0.731065	0.00558651	0.0479329	Down-regulated
397	ZNF101	1.07967	6.41354e-06	0.000190692	Up-regulated		397	LDB1	-0.730343	0.00573016	0.0488393	Down-regulated
398	CEP55	1.07931	8.74723e-05	0.00173237	Up-regulated		398	SLC8A2	-0.727415	0.00574443	0.048925	Down-regulated
399	SLC9A2	1.07692	0.000284414	0.00457515	Up-regulated
400	BCO2	1.07456	3.55462e-05	0.000825558	Up-regulated
401	SNX8	1.07364	9.12774e-06	0.000261315	Up-regulated
402	PDLIM3	1.07306	7.1918e-06	0.000212195	Up-regulated
403	CLU	1.07162	4.75551e-06	0.000145509	Up-regulated
404	EFCAB12	1.06615	5.43489e-06	0.000163589	Up-regulated
405	NUCKS1	1.06439	5.20048e-06	0.000157046	Up-regulated
406	PAFAH2	1.06393	2.80195e-05	0.000669574	Up-regulated
407	EML3	1.06049	9.49459e-06	0.000270479	Up-regulated
408	COL2A1	1.05876	1.73502e-05	0.000446932	Up-regulated
409	DZIP1L	1.05772	1.65745e-05	0.000431759	Up-regulated
410	ATP6	1.05697	5.44543e-06	0.000163589	Up-regulated
411	SPEF1	1.0567	9.85586e-06	0.000277355	Up-regulated
412	FLNC	1.05595	1.7147e-05	0.000444668	Up-regulated
413	CDK2	1.05357	1.11125e-05	0.000307482	Up-regulated
414	CASP4	1.0533	0.000206819	0.00353333	Up-regulated
415	DLL1	1.05256	8.25523e-06	0.000240374	Up-regulated
416	FHIT	1.04795	1.19779e-05	0.000330637	Up-regulated
417	TTF1	1.04094	7.83985e-06	0.000229559	Up-regulated
418	CDCA2	1.04065	0.000118947	0.00221156	Up-regulated
419	RNF32	1.04009	0.000103399	0.00197346	Up-regulated
420	SP9	1.03729	8.27155e-06	0.000240374	Up-regulated
421	PARP12	1.03477	5.13581e-05	0.00112077	Up-regulated
422	SFXN2	1.03404	2.45233e-05	0.000597129	Up-regulated
423	TRPM3	1.03104	5.48368e-05	0.00118772	Up-regulated
424	ITGB2	1.03051	2.56117e-05	0.000618424	Up-regulated
425	TEKT1	1.03013	8.4499e-06	0.000244329	Up-regulated
426	RSPH4A	1.02938	1.47557e-05	0.000388757	Up-regulated
427	CDC42EP1	1.02889	1.22942e-05	0.000336954	Up-regulated
428	MGST1	1.02802	9.27339e-06	0.00026483	Up-regulated
429	DNAH3	1.02183	1.73437e-05	0.000446932	Up-regulated
430	MDGA2	1.02053	1.32049e-05	0.000357676	Up-regulated
431	ARSF	1.01989	4.99422e-05	0.00109602	Up-regulated
432	FAM189A2	1.01574	1.54635e-05	0.000404718	Up-regulated
433	METTL21C	1.0147	0.00121233	0.0143371	Up-regulated
434	P2RX7	1.01017	0.000413507	0.00620314	Up-regulated
435	LRRC6	1.01009	1.47212e-05	0.000388733	Up-regulated
436	LRP10	1.00972	1.3166e-05	0.000357459	Up-regulated
437	FBLN1	1.00477	9.8066e-06	0.000277184	Up-regulated
438	PLAAT3	0.996833	1.22496e-05	0.000336528	Up-regulated
439	PKMYT1	0.995867	8.88906e-05	0.00175714	Up-regulated
440	SAMD4A	0.986079	0.000156032	0.00278068	Up-regulated
441	ZCWPW1	0.984853	1.34909e-05	0.000362874	Up-regulated
442	C5	0.98482	3.34549e-05	0.000783277	Up-regulated
443	ADTRP	0.984234	5.39434e-05	0.00117276	Up-regulated
444	DLX5	0.982739	1.39517e-05	0.00037181	Up-regulated
445	BBOX1	0.981014	1.54665e-05	0.000404718	Up-regulated
446	CIB1	0.979636	1.26203e-05	0.000343451	Up-regulated
447	ZNF385A	0.978272	1.80712e-05	0.000460739	Up-regulated
448	CLDN20	0.972397	0.00160795	0.0181263	Up-regulated
449	ID4	0.966614	1.34158e-05	0.000361694	Up-regulated
450	DOCK8	0.966014	0.00013989	0.00253203	Up-regulated
451	CTSZ	0.961368	2.42433e-05	0.000592809	Up-regulated
452	CCDC189	0.960363	2.09223e-05	0.000519287	Up-regulated
453	STAT5A	0.958808	0.000154486	0.00276164	Up-regulated
454	BAG3	0.95868	4.67602e-05	0.00103607	Up-regulated
455	NFATC2	0.958185	0.00013757	0.00249785	Up-regulated
456	MAP7D3	0.957297	7.07284e-05	0.00146866	Up-regulated
457	GPR146	0.956434	0.000144597	0.00260094	Up-regulated
458	VAX1	0.955533	8.29763e-05	0.00166811	Up-regulated
459	PTPN6	0.954978	1.96627e-05	0.000490126	Up-regulated
460	AGER	0.954939	2.74349e-05	0.00065696	Up-regulated
461	RREB1	0.953426	4.43421e-05	0.000988171	Up-regulated
462	SLC39A5	0.951147	0.000213127	0.00359859	Up-regulated
463	CYP27A1	0.951022	3.87818e-05	0.000888218	Up-regulated
464	SATL1	0.950712	4.07994e-05	0.000927084	Up-regulated
465	CFAP61	0.947873	2.90843e-05	0.000689321	Up-regulated
466	C5AR1	0.947868	7.28845e-05	0.00149997	Up-regulated
467	TMEM164	0.946714	0.000310998	0.00493416	Up-regulated
468	PDLIM7	0.945156	3.33296e-05	0.000782647	Up-regulated
469	C1RL	0.942933	2.83715e-05	0.000675195	Up-regulated
470	PIPOX	0.942652	2.58979e-05	0.00062403	Up-regulated
471	C1orf198	0.941734	1.77534e-05	0.000454735	Up-regulated
472	CUBN	0.941309	0.00117773	0.0140666	Up-regulated
473	ADAMTSL4	0.940221	3.86258e-05	0.000886401	Up-regulated
474	SPC25	0.936475	7.11755e-05	0.00147266	Up-regulated
475	ETNPPL	0.935183	0.000174053	0.00305015	Up-regulated
476	C11orf53	0.934954	7.49858e-05	0.00153502	Up-regulated
477	ZMYND12	0.931813	4.33024e-05	0.000970612	Up-regulated
478	ZGRF1	0.931628	3.65706e-05	0.00084595	Up-regulated
479	S100A1	0.931387	1.91606e-05	0.000482814	Up-regulated
480	EXO5	0.930976	5.55378e-05	0.00119841	Up-regulated
481	DNAI4	0.928284	3.61257e-05	0.000837334	Up-regulated
482	PPP1R17	0.926	2.51561e-05	0.00060997	Up-regulated
483	SYT2	0.925781	0.000384497	0.00584374	Up-regulated
484	ZIC4	0.924552	0.000124055	0.00228474	Up-regulated
485	WNT16	0.922761	9.43352e-05	0.00184616	Up-regulated
486	C2orf92	0.922516	8.90268e-05	0.00175714	Up-regulated
487	NINJ1	0.922446	2.55311e-05	0.000617767	Up-regulated
488	RILPL2	0.921445	4.69637e-05	0.00103859	Up-regulated
489	PARP14	0.920416	0.00023194	0.00387662	Up-regulated
490	DPF3	0.920286	7.76613e-05	0.00157308	Up-regulated
491	PRSS54	0.919976	7.51638e-05	0.00153594	Up-regulated
492	USP44	0.919956	6.89978e-05	0.00143789	Up-regulated
493	ABCA4	0.908301	0.000348483	0.00540289	Up-regulated
494	NES	0.907655	2.43734e-05	0.000594732	Up-regulated
495	AURKB	0.902427	7.154e-05	0.00147756	Up-regulated
496	VSIR	0.90221	3.81375e-05	0.000876935	Up-regulated
497	DLGAP5	0.901981	0.000109765	0.0020778	Up-regulated
498	HLX	0.901796	4.36892e-05	0.000975501	Up-regulated
499	SELPLG	0.901663	0.000111619	0.00209917	Up-regulated
500	SUSD3	0.900923	0.000889459	0.0111942	Up-regulated
501	SAP25	0.900853	6.63461e-05	0.00139267	Up-regulated
502	STAB2	0.900111	0.000537832	0.00756458	Up-regulated
503	RASSF8	0.898413	0.000327966	0.00515285	Up-regulated
504	FMO5	0.897938	0.000317469	0.00502304	Up-regulated
505	RAB31	0.891378	3.33603e-05	0.000782647	Up-regulated
506	ARHGEF39	0.887688	0.000195217	0.00337501	Up-regulated
507	AIF1	0.884183	6.25613e-05	0.00133012	Up-regulated
508	CECR2	0.881589	6.15568e-05	0.00131144	Up-regulated
509	SEPTIN12	0.88115	0.000142596	0.00257295	Up-regulated
510	TACC3	0.875947	6.03639e-05	0.00129291	Up-regulated
511	TRDMT1	0.872778	6.44974e-05	0.00136127	Up-regulated
512	PHKG1	0.871052	0.000116856	0.00218345	Up-regulated
513	LTBR	0.870541	5.86592e-05	0.00126106	Up-regulated
514	CMBL	0.868494	5.48273e-05	0.00118772	Up-regulated
515	BAMBI	0.865572	5.62876e-05	0.00121233	Up-regulated
516	GJB6	0.865264	6.07212e-05	0.00129815	Up-regulated
517	CD69	0.862776	0.000843535	0.0107789	Up-regulated
518	MELK	0.860013	0.000597897	0.00826198	Up-regulated
519	ZBTB16	0.859472	0.000430567	0.00637604	Up-regulated
520	IFI35	0.857735	8.68861e-05	0.00172436	Up-regulated
521	EPHX3	0.85576	0.000173594	0.00304672	Up-regulated
522	ALDH1A1	0.854718	4.75245e-05	0.001045	Up-regulated
523	CLEC12A	0.851188	0.00111701	0.0134857	Up-regulated
524	MORN3	0.84469	7.66924e-05	0.00156166	Up-regulated
525	PCP4	0.843924	4.14006e-05	0.000935233	Up-regulated
526	COX3	0.843147	4.07389e-05	0.000927084	Up-regulated
527	UHRF1	0.842698	0.0001151	0.00216111	Up-regulated
528	USHBP1	0.842371	8.68861e-05	0.00172436	Up-regulated
529	VIM	0.837161	4.35529e-05	0.000974339	Up-regulated
530	TP73	0.834616	0.000241079	0.0040062	Up-regulated
531	INPP5D	0.834268	8.14012e-05	0.00164596	Up-regulated
532	ERBB3	0.829852	0.000155748	0.00277991	Up-regulated
533	ACTN3	0.827944	0.00466985	0.0415153	Up-regulated
534	VWF	0.827703	6.62057e-05	0.00139225	Up-regulated
535	PLBD1	0.827687	0.000176327	0.00308066	Up-regulated
536	ALOX15B	0.826852	0.000471014	0.00686115	Up-regulated
537	MLC1	0.825918	5.16589e-05	0.00112521	Up-regulated
538	IRAG1	0.824062	0.0022136	0.0234241	Up-regulated
539	ADAM28	0.82319	0.000196612	0.003389	Up-regulated
540	STAB1	0.822971	6.01806e-05	0.00129137	Up-regulated
541	MAPK15	0.822546	6.31269e-05	0.00133968	Up-regulated
542	MYO1E	0.819398	7.42548e-05	0.00152275	Up-regulated
543	KBTBD12	0.812385	0.000863709	0.0109296	Up-regulated
544	LTC4S	0.810254	0.000115451	0.00216418	Up-regulated
545	PDE7B	0.808796	9.65454e-05	0.00187356	Up-regulated
546	EYA2	0.807463	9.51155e-05	0.00185515	Up-regulated
547	FAM210B	0.806864	6.15693e-05	0.00131144	Up-regulated
548	BCAR3	0.806122	0.000633922	0.00861568	Up-regulated
549	BEND7	0.805704	0.00019229	0.00332938	Up-regulated
550	PMP2	0.805261	0.000471014	0.00686115	Up-regulated
551	TGFB1	0.804106	0.000134825	0.00245572	Up-regulated
552	RBM43	0.803712	0.000107566	0.00204288	Up-regulated
553	GAS2L2	0.803353	0.000221935	0.00372554	Up-regulated
554	MGST2	0.802701	0.000134419	0.00245557	Up-regulated
555	HSD17B6	0.80187	7.01979e-05	0.00146027	Up-regulated
556	MELTF	0.801674	0.000280917	0.0045315	Up-regulated
557	CFAP221	0.801627	7.69511e-05	0.00156418	Up-regulated
558	PSMB9	0.79728	0.000167659	0.00295601	Up-regulated
559	ANXA11	0.797258	8.31419e-05	0.00166811	Up-regulated
560	NOD1	0.796715	0.000122751	0.00226434	Up-regulated
561	OR1F1	0.795317	0.000599786	0.0082763	Up-regulated
562	LDLRAP1	0.794339	0.000203684	0.00349545	Up-regulated
563	TREX1	0.794178	0.000111524	0.00209917	Up-regulated
564	HFE	0.791757	0.00049785	0.00715296	Up-regulated
565	CCNB2	0.79108	0.000212975	0.00359859	Up-regulated
566	TMIGD3	0.790551	0.00130321	0.0152591	Up-regulated
567	EPHX2	0.789283	9.59522e-05	0.00186554	Up-regulated
568	ASAP3	0.78906	9.7127e-05	0.00188169	Up-regulated
569	MYO7A	0.786286	0.000135549	0.00246503	Up-regulated
570	SLC2A5	0.784481	0.000202418	0.00348388	Up-regulated
571	LRP4	0.780669	9.33419e-05	0.00183604	Up-regulated
572	PEX11G	0.77987	0.00043147	0.00637604	Up-regulated
573	EFHC1	0.774243	9.73246e-05	0.00188237	Up-regulated
574	B3GLCT	0.774092	8.24922e-05	0.0016622	Up-regulated
575	MEIS1	0.773748	0.000102863	0.00197009	Up-regulated
576	TST	0.768708	9.59707e-05	0.00186554	Up-regulated
577	EEPD1	0.76848	0.000115834	0.00216787	Up-regulated
578	PARP15	0.76778	0.000499544	0.00715577	Up-regulated
579	SPATA17	0.766505	0.000789623	0.0103195	Up-regulated
580	PZP	0.762597	9.17042e-05	0.0018069	Up-regulated
581	TMEM190	0.76173	0.000937363	0.0117206	Up-regulated
582	PAX6	0.761585	9.95995e-05	0.00191995	Up-regulated
583	DBT	0.759957	0.000134604	0.00245557	Up-regulated
584	FES	0.750359	0.000530688	0.00748529	Up-regulated
585	ND2	0.749296	9.39223e-05	0.00184119	Up-regulated
586	PRSS8	0.745875	0.00045738	0.00671327	Up-regulated
587	NFATC4	0.74534	0.00027646	0.00446823	Up-regulated
588	MDFI	0.745329	0.000134196	0.00245557	Up-regulated
589	DSTYK	0.744188	0.000380912	0.00579687	Up-regulated
590	BTG1	0.743927	0.000102882	0.00197009	Up-regulated
591	ID3	0.741598	0.000119125	0.00221156	Up-regulated
592	Fcgr1	0.740134	0.000233741	0.00389546	Up-regulated
593	NOVA1	0.738953	0.000104892	0.00199536	Up-regulated
594	TNFRSF1B	0.734427	0.000291149	0.00465115	Up-regulated
595	FAM117A	0.733089	0.000319086	0.00502799	Up-regulated
596	KIF18B	0.731523	0.00466871	0.0415153	Up-regulated
597	ROR2	0.730785	0.000248396	0.00409821	Up-regulated
598	USP13	0.729565	0.000210337	0.00357232	Up-regulated
599	PHC3	0.727992	0.000667675	0.00898991	Up-regulated
600	STRIP2	0.727787	0.000443494	0.00651893	Up-regulated
601	IFI44	0.727621	0.00101323	0.0125036	Up-regulated
602	PCBP3	0.722347	0.000209228	0.00355873	Up-regulated
603	FOXK1	0.720183	0.000861532	0.0109179	Up-regulated
604	BMP7	0.719499	0.000328598	0.00515285	Up-regulated
605	CYP2E1	0.719424	0.00235934	0.0246283	Up-regulated
606	TTC21A	0.717099	0.000131227	0.00240916	Up-regulated
607	KIAA1755	0.70957	0.00116942	0.0140016	Up-regulated
608	ANGPT2	0.707879	0.000294066	0.00469126	Up-regulated
609	C1QL1	0.7071	0.000179762	0.00313594	Up-regulated
610	SLC9A3R1	0.703032	0.000166459	0.00293934	Up-regulated
611	TMEM256	0.701062	0.000186848	0.00324976	Up-regulated
612	TEKT2	0.700342	0.000171708	0.00301821	Up-regulated
[truncated: 53 more columns]

## Sheet: Supplementary Table 6
Supplementary Table 6. Membership values of the CP_tDEGs clusters.
	Cluster 1	Cluster 2	Cluster 3	Cluster 4	Cluster 5		Cluster 5 overlapped Module 1
S100A1	0.0502937	0.0262477	0.881456	0.0209007	0.0211023		Genename	Memebership
RPS8	0.112106	0.611566	0.0544032	0.181646	0.0402793		CPNE6	0.91468
RPS17	0.157403	0.549565	0.070762	0.174156	0.0481145		IL34	0.894414
RPS4X	0.129441	0.472657	0.0693977	0.272038	0.0564659		SLC2A13	0.865457
PLP1	0.0447636	0.0230955	0.895521	0.018314	0.0183058		TAC1	0.653117
SNCG	0.0529091	0.0276819	0.875027	0.0220578	0.0223238		ID2	0.577389
RPLP2	0.0678307	0.202772	0.0416112	0.646184	0.0416023
RPS21	0.199029	0.54076	0.0730435	0.143427	0.0437407
RPL27	0.16116	0.566962	0.0685632	0.158427	0.0448874
RPS15A	0.116448	0.450367	0.064063	0.314778	0.0543444
APOE	0.109158	0.048423	0.772887	0.0368372	0.0326946
ND2	0.0364246	0.0394987	0.0394112	0.0454037	0.839262
ATP8	0.100095	0.116586	0.100679	0.143943	0.538697
ATP6	0.115273	0.108723	0.147369	0.114034	0.514601
COX3	0.0404003	0.0419135	0.0459052	0.0468544	0.824927
ND3	0.102723	0.114164	0.107207	0.130529	0.545377
ND5	0.0677092	0.0757685	0.0709257	0.0898718	0.695725
ND6	0.110568	0.10499	0.140119	0.110568	0.533755
RBP1	0.130501	0.240175	0.0901563	0.440587	0.098581
PCP4	0.0355559	0.0182604	0.917317	0.0144702	0.014397
GFAP	0.0424059	0.0219742	0.90064	0.0174661	0.0175135
ATP5F1E	0.377592	0.113812	0.370681	0.0794545	0.0584607
S100B	0.0332699	0.0170796	0.922651	0.0135404	0.0134587
BEX1	0.338753	0.374229	0.0967665	0.139622	0.0506295
NOP53	0.138496	0.484468	0.0724581	0.247648	0.0569301
STMN2	0.073876	0.20457	0.0462852	0.627498	0.0477714
H2AZ1	0.0390489	0.124118	0.023535	0.790451	0.0228472
NDUFS5	0.597001	0.107653	0.181579	0.0693245	0.044443
ITM2B	0.318895	0.107234	0.438972	0.0762992	0.0585995
RPL28	0.203317	0.472013	0.0882934	0.179397	0.0569802
COX8A	0.861464	0.0514548	0.043016	0.0289143	0.0151507
CLU	0.0498714	0.0234787	0.891695	0.0181501	0.0168045
PPP1R14A	0.0491943	0.025645	0.884157	0.0204141	0.0205892
TTR	0.047147	0.0245776	0.888965	0.0195804	0.01973
TMEM123	0.0394739	0.0970083	0.0256756	0.809839	0.028003
GSTM5	0.10883	0.424959	0.0608113	0.352509	0.0528904
SP9	0.0334245	0.0843592	0.021601	0.837217	0.0233985
C4orf48	0.0881225	0.517205	0.0465776	0.309992	0.0381029
SPARCL1	0.0400458	0.0190478	0.912359	0.0147692	0.013778
ID4	0.0928014	0.252102	0.058064	0.53756	0.0594722
MDH1	0.166746	0.0694069	0.667665	0.0518719	0.04431
HMGB2	0.0301345	0.0766611	0.0193612	0.853167	0.0206765
MOBP	0.055067	0.0288744	0.869687	0.0230227	0.0233489
TOMM7	0.203296	0.527254	0.0759291	0.147803	0.0457181
CAPG	0.08672	0.235015	0.0544677	0.567536	0.0562612
HINT1	0.713042	0.11452	0.080314	0.0613819	0.0307428
NKX6-2	0.052701	0.0275608	0.875567	0.0219576	0.0222139
CLDN11	0.0604592	0.0319491	0.855957	0.0255449	0.02609
VIM	0.0808965	0.348152	0.0453537	0.485739	0.0398587
TNFRSF6B	0.0448143	0.0232781	0.894785	0.0185148	0.0186073
ATP5F1B	0.0908776	0.48881	0.049081	0.329883	0.0413485
EIF3H	0.0930336	0.33968	0.0538445	0.464062	0.0493793
TSC22D4	0.102483	0.0463832	0.783889	0.0353611	0.0318842
PHPT1	0.192538	0.0775956	0.624063	0.057559	0.0482441
UBA52	0.202645	0.53433	0.0742404	0.144419	0.044365
NDUFB2	0.559115	0.203222	0.0976809	0.0971679	0.0428147
C12orf57	0.479798	0.254706	0.102572	0.115277	0.0476471
DNAJA1	0.0566656	0.17373	0.0345726	0.700732	0.0343003
SST	0.0290746	0.0148441	0.93271	0.0117539	0.0116175
DCTN3	0.163337	0.481331	0.0769178	0.225235	0.0531786
BTG1	0.0378634	0.113604	0.0232405	0.802045	0.0232473
NDUFB4	0.137443	0.647403	0.0544101	0.126334	0.0344102
PODXL2	0.78916	0.0750405	0.0687958	0.0436623	0.0233414
CPLX2	0.135656	0.290939	0.0838157	0.413164	0.0764257
SERF2	0.743364	0.0990825	0.0753802	0.0542806	0.0278921
GPC2	0.040537	0.0992525	0.0264016	0.80495	0.0288591
CSRP1	0.153307	0.0650236	0.690721	0.0487844	0.042164
GRIN1	0.0420919	0.0218183	0.901346	0.0173487	0.0173947
S100A8	0.052681	0.0275542	0.875598	0.0219539	0.0222125
FABP7	0.12137	0.328035	0.070259	0.419452	0.0608837
MOG	0.0527539	0.0275914	0.87543	0.0219829	0.0222415
TUBA4A	0.0482794	0.0251137	0.886525	0.019974	0.0201083
RAN	0.0837413	0.382152	0.0467022	0.446477	0.0409277
UQCRB	0.459868	0.117122	0.288308	0.0793581	0.0553442
MICOS10	0.52819	0.113723	0.232425	0.0753392	0.0503227
S100A13	0.0187162	0.00945051	0.957075	0.00745574	0.00730238
CINP	0.117151	0.0518525	0.756746	0.0393242	0.034927
KRTCAP2	0.377792	0.334992	0.101721	0.133996	0.0514991
VDAC2	0.0833192	0.617598	0.042893	0.221976	0.0342131
AK1	0.241692	0.0913092	0.546195	0.0668149	0.0539888
TMEM98	0.0615674	0.17669	0.0382472	0.684492	0.0390032
PALM	0.359756	0.112289	0.390199	0.0790381	0.058718
ASCL1	0.10407	0.276334	0.0650979	0.488256	0.0662425
GDI2	0.100342	0.356498	0.0580369	0.432123	0.0530009
MRPL27	0.550498	0.111685	0.215957	0.0734501	0.0484101
NPY	0.211386	0.279241	0.137371	0.266561	0.10544
ID2	0.221545	0.0859552	0.577389	0.0632378	0.0518728
GAD2	0.0220437	0.058057	0.0139992	0.891231	0.0146688
PSMA7	0.18362	0.567485	0.0681718	0.139486	0.0412377
IGFBP3	0.0469261	0.024397	0.88975	0.0194042	0.0195228
LDOC1	0.0601985	0.172005	0.0374512	0.692064	0.0382813
BTBD2	0.5745	0.179766	0.106363	0.0952949	0.0440763
CRYAB	0.109606	0.0503433	0.766601	0.0384542	0.0349957
DDR1	0.0552399	0.175427	0.0329665	0.705079	0.0312873
ELAVL3	0.0985228	0.429483	0.0533349	0.374326	0.0443333
CNP	0.102226	0.0461262	0.78487	0.0351498	0.0316284
CADM4	0.119115	0.662842	0.0501752	0.134875	0.0329925
FBXO2	0.0317862	0.0162799	0.926246	0.0128938	0.0127937
DLX5	0.0779063	0.206519	0.049448	0.614045	0.0520818
RGS4	0.0523482	0.0273671	0.876435	0.0218013	0.0220487
GPX1	0.0876568	0.67995	0.0426001	0.157943	0.0318507
NUCKS1	0.278694	0.0997381	0.492675	0.0721351	0.0567576
CPNE6	0.0365903	0.018851	0.91468	0.0149601	0.0149183
MAG	0.179927	0.121463	0.447059	0.105438	0.146112
NDUFS6	0.709962	0.0857391	0.118407	0.053511	0.0323813
EFS	0.0819107	0.18391	0.0539748	0.621757	0.0584471
NDUFS4	0.701134	0.12147	0.0814149	0.0642793	0.0317015
ARPC2	0.043332	0.841949	0.0205138	0.0791689	0.0150361
AGT	0.169109	0.0746802	0.650462	0.0562026	0.049546
NR2F2	0.168327	0.319934	0.107641	0.302465	0.101633
NCBP2	0.848873	0.0552408	0.0479686	0.0312813	0.0166367
LHX6	0.14353	0.237745	0.104339	0.393038	0.121347
CMTM5	0.177893	0.0745713	0.644248	0.0556116	0.0476754
PVALB	0.0652913	0.0347451	0.843478	0.0278614	0.0286244
RAB31	0.766154	0.0821316	0.0780365	0.0475159	0.0261621
LDB1	0.0868037	0.235896	0.0527056	0.574576	0.0500189
MAL	0.103792	0.0574385	0.742502	0.046512	0.0497555
CNTFR	0.0923913	0.234723	0.0570569	0.560742	0.0550873
H2AC6	0.100285	0.265803	0.06296	0.506363	0.0645892
IGFBPL1	0.0717629	0.158736	0.0482489	0.666063	0.05519
CIB1	0.0640942	0.0298258	0.862026	0.0229535	0.0211004
ETFB	0.710055	0.0979197	0.101371	0.0578366	0.0328178
GPC1	0.0906714	0.379367	0.0501904	0.436736	0.0430361
SLAIN1	0.0574334	0.200203	0.0337707	0.676969	0.0316235
CDT1	0.036929	0.0923477	0.023825	0.82134	0.0255586
CCK	0.367875	0.140587	0.321121	0.097735	0.0726816
ZWINT	0.0295288	0.0755879	0.0189926	0.855482	0.0204092
ZBTB12	0.0335698	0.0853414	0.021656	0.836022	0.0234109
ATOX1	0.347008	0.110652	0.405568	0.0781245	0.0586478
TF	0.102485	0.0572377	0.743328	0.0466309	0.050318
NCKAP1L	0.0683855	0.0767947	0.0713908	0.0912387	0.69219
PFKL	0.0625668	0.765266	0.0298772	0.120281	0.0220088
MFGE8	0.143526	0.569094	0.0636392	0.180903	0.0428381
CD9	0.0554889	0.0266327	0.877806	0.0206422	0.0194298
CHCHD1	0.190186	0.556635	0.0696839	0.141707	0.0417882
NDUFB5	0.302149	0.411965	0.0925276	0.143304	0.0500544
SDS	0.0600729	0.0317197	0.856978	0.0253528	0.0258763
HELT	0.122758	0.228257	0.0858284	0.464873	0.0982829
TRAF4	0.0632481	0.210365	0.0372589	0.654408	0.0347206
CALB2	0.200738	0.369009	0.110851	0.235859	0.0835434
PLXNB2	0.0765837	0.179122	0.0496697	0.642166	0.0524588
SNTA1	0.14175	0.0608683	0.711573	0.0459443	0.0398652
BEX2	0.322478	0.388064	0.0954747	0.143339	0.0506448
NDUFB9	0.283754	0.101085	0.485054	0.072777	0.0573304
DPCD	0.536177	0.113348	0.225928	0.0747993	0.0497475
MASP1	0.146861	0.185091	0.134267	0.247751	0.28603
MPC2	0.71685	0.0939808	0.101186	0.055933	0.032051
GADD45B	0.0437786	0.022712	0.897325	0.0180572	0.0181274
CDCA7	0.0592443	0.138276	0.0390133	0.720417	0.0430495
DCN	0.152684	0.330913	0.0953515	0.330425	0.0906263
NDUFA9	0.886186	0.0410669	0.0367255	0.0234837	0.0125374
KIFC2	0.102635	0.0482976	0.777411	0.0374283	0.034228
AURKB	0.134704	0.181765	0.119653	0.261633	0.302245
UGT8	0.0349902	0.0177808	0.919357	0.0140326	0.0138399
HAPLN2	0.0655801	0.0348329	0.843069	0.0278893	0.0286288
E2F1	0.0292328	0.0807614	0.0183799	0.852544	0.0190815
RHOB	0.0830286	0.270769	0.0483465	0.553983	0.0438732
KHSRP	0.0905841	0.290159	0.0525328	0.519559	0.0471657
MRPL11	0.460681	0.269557	0.102839	0.118336	0.0485877
MRPS24	0.754926	0.0961112	0.0704489	0.0521201	0.0263933
FZD2	0.0576316	0.139353	0.0373145	0.72587	0.0398309
ATP5PB	0.641909	0.15445	0.0888848	0.0781573	0.0365986
CDK2	0.0424451	0.11943	0.0265519	0.784199	0.0273744
SYNDIG1L	0.0238622	0.0120969	0.945094	0.00955889	0.00938779
KCNJ4	0.0406051	0.0210134	0.904959	0.016705	0.0167175
MTSS2	0.0154333	0.0419462	0.0097105	0.922875	0.0100353
FBLN1	0.0562863	0.136687	0.0364015	0.731821	0.0388046
PPA1	0.239188	0.461533	0.0891865	0.157462	0.0526297
BCAN	0.088834	0.734141	0.039054	0.111255	0.0267153
VGF	0.0357562	0.0182376	0.917316	0.0144477	0.0142424
FAM210B	0.043994	0.119463	0.0278232	0.779525	0.0291945
GAS6	0.154046	0.0659029	0.687417	0.0497422	0.0428916
DDIT4	0.720344	0.0941725	0.0981896	0.0556764	0.0316172
TSTD1	0.0217565	0.0110248	0.949957	0.00870752	0.00855412
MST1	0.117489	0.128665	0.124059	0.15157	0.478218
SEC11C	0.521937	0.224386	0.10165	0.106463	0.0455641
IGFBP7	0.285517	0.10113	0.483363	0.0727979	0.057192
CCT4	0.0845474	0.702075	0.0404378	0.14316	0.0297796
WFDC2	0.142033	0.0612615	0.710288	0.0461277	0.0402894
BTG2	0.0609919	0.189916	0.0370451	0.675542	0.0365048
PSMA5	0.262103	0.453447	0.0877733	0.147144	0.0495333
FAM205C	0.0587852	0.0619832	0.0654894	0.0703747	0.743367
TACC3	0.0775255	0.180785	0.0503114	0.638225	0.0531531
CSRP2	0.0728597	0.279719	0.0417595	0.567957	0.0377049
FAM107A	0.0323109	0.0157857	0.927822	0.0123466	0.0117344
TAC3	0.115799	0.321025	0.0704585	0.424561	0.0681568
EPHA3	0.143016	0.310773	0.0916887	0.362166	0.0923562
LMO4	0.224211	0.0870491	0.57215	0.0641331	0.0524571
RAP1GAP	0.0437563	0.0207181	0.904568	0.0160393	0.014918
RGMA	0.108536	0.508082	0.0559976	0.283554	0.0438308
PSMA6	0.0799403	0.713672	0.0383734	0.139624	0.0283895
VSTM2L	0.0924026	0.0436035	0.799133	0.0338107	0.0310499
SLC32A1	0.013284	0.0369965	0.00830063	0.932926	0.00849273
SLC25A5	0.727689	0.10659	0.0778046	0.0586892	0.0292273
MCM3	0.0595936	0.157518	0.0379897	0.704506	0.0403928
CPNE7	0.0438869	0.022783	0.897012	0.0181202	0.0181983
C8orf88	0.0434518	0.0224977	0.898268	0.0178702	0.0179124
OPALIN	0.0534715	0.0279889	0.873651	0.0223048	0.0225839
PSMA1	0.611353	0.172112	0.0921302	0.0855352	0.0388703
GPANK1	0.0655083	0.202537	0.0398392	0.65279	0.039325
SLC1A3	0.312838	0.112182	0.4317	0.0811831	0.0620976
ENPP2	0.0423223	0.0219358	0.900816	0.0174386	0.0174874
GNG8	0.306571	0.153507	0.333301	0.11755	0.0890699
IL34	0.0450018	0.0233585	0.894414	0.0185707	0.0186549
CDCA5	0.0355117	0.0884189	0.0230221	0.828033	0.0250143
HS6ST3	0.0321334	0.0339368	0.0357509	0.0381026	0.860076
BIN1	0.252748	0.0998938	0.51384	0.0739538	0.059565
PRKCG	0.0455761	0.0237108	0.892851	0.0188729	0.018989
ADGRB1	0.0789051	0.0375384	0.827384	0.0291685	0.0270038
COX7A1	0.129582	0.056202	0.734545	0.0424875	0.0371833
COL26A1	0.0359663	0.0185186	0.916176	0.0146947	0.0146447
SDF4	0.63419	0.105447	0.15212	0.0672704	0.040973
SFXN2	0.167891	0.194936	0.15702	0.236066	0.244088
ECI1	0.176904	0.0752452	0.642707	0.0567484	0.0483949
TESC	0.0320371	0.0164118	0.925652	0.0129988	0.0129005
SEZ6	0.0747212	0.222644	0.044684	0.615945	0.0420053
ERMN	0.0508277	0.0265344	0.880168	0.0211298	0.0213405
MRPL48	0.574196	0.109483	0.198642	0.0712998	0.0463782
PCBP4	0.140667	0.317341	0.0835922	0.386067	0.0723337
BRINP1	0.0332338	0.0170028	0.922952	0.0134766	0.0133348
CFAP36	0.594281	0.112915	0.175303	0.0719133	0.0455878
SEPTIN4	0.0389387	0.020028	0.909342	0.0158732	0.0158183
CSF3	0.053011	0.0277384	0.874774	0.0221037	0.0223727
ESPL1	0.0780498	0.0881927	0.0809365	0.105678	0.647143
RDH5	0.0834421	0.083981	0.0976936	0.0903255	0.644558
ST8SIA2	0.0366552	0.0908967	0.0237828	0.822811	0.0258542
SERPINA3	0.0471392	0.0245676	0.889009	0.0195661	0.0197179
CHD7	0.0583058	0.154263	0.0371613	0.71077	0.0395004
MRPL21	0.855455	0.0489586	0.0505988	0.0288571	0.0161309
SLC25A1	0.10143	0.569727	0.0509851	0.238824	0.0390347
ITGB1BP1	0.408923	0.117838	0.333542	0.081099	0.0585987
EPHA5	0.0996936	0.260079	0.0629639	0.512027	0.0652374
SPOCK2	0.0134901	0.00669226	0.969498	0.00525412	0.00506576
AQP4	0.310511	0.116221	0.424859	0.0830478	0.0653612
NEU4	0.048381	0.0252156	0.88609	0.0200739	0.0202396
TPPP3	0.124468	0.0546297	0.743048	0.04134	0.0365144
ADAMTSL2	0.0856988	0.0974758	0.0881023	0.115335	0.613388
PDPN	0.0252925	0.0677644	0.0160458	0.874012	0.0168852
S100A10	0.165376	0.472043	0.0826763	0.219257	0.0606478
H2BC21	0.0427674	0.110506	0.0274796	0.789661	0.0295852
MNS1	0.0977221	0.262501	0.0611834	0.516009	0.0625847
RUNX2	0.0711477	0.073827	0.080394	0.0811185	0.693513
KLK6	0.0511604	0.0266949	0.879438	0.0212512	0.0214556
HEPACAM	0.118557	0.0520496	0.755118	0.0394522	0.034823
ENG	0.174372	0.0718733	0.654639	0.0536025	0.0455135
CERS2	0.0880534	0.673992	0.0420654	0.165103	0.0307857
RPRM	0.156619	0.330059	0.0915911	0.345953	0.0757774
MRPL37	0.0910514	0.734703	0.0393212	0.108393	0.0265316
TMEM126A	0.754195	0.0985326	0.0684281	0.0527167	0.0261277
CACYBP	0.224385	0.507702	0.0780671	0.144491	0.0453549
NXN	0.068986	0.173238	0.0447051	0.664219	0.0488521
ATP1A4	0.593788	0.10674	0.18589	0.0691192	0.044463
LZTR1	0.0583924	0.0590013	0.0683642	0.0641338	0.750108
YPEL1	0.0978011	0.569159	0.0508158	0.241477	0.0407479
HPF1	0.100713	0.695818	0.0448518	0.127697	0.0309196
CDC20	0.0389001	0.104409	0.0246897	0.805954	0.0260473
NOVA1	0.37313	0.123332	0.352683	0.0874608	0.0633949
TCF7L2	0.0174598	0.00880032	0.960016	0.00693715	0.00678664
AP2A1	0.499029	0.227069	0.1106	0.113986	0.0493163
SLC9A3R2	0.137408	0.0724631	0.675208	0.057257	0.0576636
VPS37D	0.0755318	0.306797	0.0430389	0.535906	0.0387261
VSIR	0.0447718	0.0212957	0.902017	0.0165213	0.015394
KIAA0930	0.256056	0.465938	0.0845544	0.145795	0.0476571
CIBAR2	0.147293	0.130764	0.203703	0.129698	0.388542
MGST1	0.158594	0.524461	0.0743363	0.190538	0.0520709
DLL1	0.0762896	0.164165	0.0522397	0.644699	0.0626068
APOBEC3C	0.137132	0.37947	0.0799066	0.33232	0.0711724
MYO1B	0.121793	0.245486	0.0805261	0.469289	0.0829053
FAM107B	0.0435147	0.136566	0.0263786	0.767647	0.0258938
ROBO1	0.116756	0.223968	0.080782	0.486755	0.0917395
MXRA8	0.153983	0.245232	0.111708	0.365622	0.123455
PDLIM7	0.169627	0.137037	0.280101	0.130754	0.282481
ZNF563	0.124369	0.114201	0.165537	0.117067	0.478826
HES5	0.13934	0.240525	0.0989433	0.409936	0.111256
GAMT	0.209026	0.0825191	0.59709	0.0608923	0.0504728
PADI2	0.0238889	0.0121289	0.944964	0.00958666	0.00943111
MDFI	0.101425	0.395931	0.057374	0.394359	0.0509111
LLGL1	0.103596	0.453626	0.0553022	0.342409	0.0450664
MRPS33	0.687731	0.131127	0.0807888	0.0680186	0.0323339
CRABP1	0.0983358	0.206143	0.066114	0.55634	0.0730667
PON2	0.114962	0.0506935	0.761802	0.0385058	0.0340366
SLC35B1	0.0636266	0.739151	0.0314538	0.141709	0.0240596
CD52	0.298057	0.104019	0.465261	0.0745162	0.0581473
KLF7	0.101082	0.256716	0.0644005	0.51017	0.067632
CDCA3	0.0853367	0.185717	0.0570343	0.608575	0.0633371
SEPTIN10	0.0410794	0.111097	0.025672	0.796138	0.0260135
NUDT1	0.224949	0.276935	0.144297	0.249603	0.104217
PPP1R7	0.744051	0.103605	0.0701684	0.0551282	0.0270475
CD99	0.249735	0.443811	0.0929848	0.159026	0.0544427
EPHA4	0.052466	0.798192	0.02529	0.1052	0.0188516
SMO	0.017204	0.0460235	0.0109001	0.914455	0.0114175
RPS6KB2	0.133483	0.1205	0.182021	0.121913	0.442083
ZMAT2	0.111226	0.657571	0.0492309	0.148423	0.033549
WDR6	0.0517932	0.131385	0.032962	0.74963	0.0342295
WEE1	0.0384953	0.0998934	0.0246948	0.810414	0.0265029
MFAP4	0.151241	0.317138	0.0966512	0.33975	0.0952191
DNM2	0.135365	0.52283	0.0654131	0.229216	0.0471759
SEC61G	0.50743	0.116343	0.246488	0.0773726	0.0523666
TP53I13	0.0828894	0.348333	0.0464241	0.481732	0.0406219
MMP15	0.125868	0.324802	0.0733426	0.412381	0.0636067
MED19	0.0789467	0.649531	0.0401933	0.199643	0.0316862
FA2H	0.0481183	0.0249892	0.887064	0.019861	0.0199674
MICALL2	0.0175211	0.00863011	0.960607	0.00676239	0.00647931
MLC1	0.455094	0.125852	0.274349	0.086181	0.0585234
ADAMTS10	0.0860618	0.210648	0.0542531	0.594793	0.0542438
FHIT	0.0189056	0.0092706	0.957643	0.00725456	0.00692606
MFSD12	0.198875	0.0799186	0.612386	0.0593641	0.0494554
ST18	0.148083	0.328137	0.0926754	0.341925	0.0891789
CUEDC1	0.389923	0.293233	0.116037	0.143769	0.0570375
MAMLD1	0.0830789	0.0821866	0.0996281	0.0877314	0.647375
FGFR3	0.482505	0.118039	0.265931	0.0791251	0.0543999
CARTPT	0.0501759	0.026182	0.88175	0.0208472	0.0210453
TIMP1	0.739592	0.103925	0.0729644	0.0557069	0.0278119
TMPRSS9	0.0588948	0.0310607	0.859926	0.0248179	0.025301
ACOT2	0.309756	0.105319	0.451616	0.075282	0.0580281
KIF19	0.0799266	0.0885748	0.0843725	0.104797	0.642329
SLC7A5	0.729727	0.082859	0.105813	0.0513329	0.0302681
HEXB	0.0312092	0.0149657	0.931277	0.0116279	0.0109202
SMOC1	0.184456	0.557808	0.07039	0.144242	0.0431048
CTDSP1	0.084711	0.407736	0.0466448	0.420752	0.0401563
DNAH7	0.0816975	0.0935217	0.0836902	0.112937	0.628153
WDR61	0.117235	0.573507	0.0585231	0.206276	0.0444592
THOP1	0.270863	0.427528	0.0922238	0.157704	0.0516816
TNK2	0.371931	0.113592	0.376177	0.079652	0.0586486
COA6	0.488458	0.249822	0.101932	0.112661	0.047127
SCGN	0.159529	0.316026	0.102661	0.32165	0.100134
MED25	0.0812699	0.66702	0.040041	0.181361	0.0303078
TMEM86B	0.137188	0.0613788	0.71315	0.0469068	0.0413762
MIB2	0.536568	0.129863	0.195439	0.0853092	0.0528203
VANGL2	0.0883995	0.0935482	0.0973131	0.103572	0.617167
CAMKK2	0.279109	0.100463	0.4904	0.0728107	0.0572171
LCN9	0.109024	0.0612752	0.725424	0.0499484	0.0543285
FGD3	0.0161384	0.043533	0.0101792	0.919587	0.010562
PLEKHF2	0.118106	0.283093	0.0757049	0.443923	0.0791734
ANGPTL4	0.129606	0.075359	0.662608	0.0623961	0.0700317
HSPB1	0.30393	0.1116	0.440758	0.0811602	0.0625522
SAMD14	0.150551	0.381733	0.0820784	0.321175	0.0644625
NSMCE1	0.293327	0.412069	0.0951029	0.147236	0.0522657
PSMD1	0.387232	0.328323	0.100841	0.133036	0.0505677
GPRC5B	0.264355	0.453093	0.0865393	0.147597	0.0484158
STAC2	0.0308164	0.0157355	0.92868	0.012447	0.0123214
HPCAL1	0.808649	0.0660608	0.065365	0.0385378	0.0213878
SDC4	0.149948	0.130028	0.217989	0.128622	0.373413
TTLL12	0.0719866	0.0814206	0.0746081	0.0969341	0.675051
SLC9A3R1	0.711289	0.116258	0.07976	0.061925	0.0307686
MMP14	0.119807	0.209512	0.0896833	0.453925	0.127073
PPP1R35	0.429016	0.251395	0.126175	0.135173	0.0582397
AAMDC	0.219381	0.514451	0.0768154	0.144553	0.0448005
DNAH2	0.047936	0.0489046	0.0555005	0.0535686	0.79409
RNASE4	0.137487	0.326946	0.0854415	0.367177	0.0829483
MSS51	0.0314289	0.0327797	0.0354715	0.0364919	0.863828
MKI67	0.130369	0.209421	0.102886	0.387427	0.169897
HCCS	0.103564	0.108683	0.114495	0.118868	0.55439
TINF2	0.0854774	0.530255	0.0453644	0.301448	0.0374553
BRF1	0.183341	0.547824	0.0708334	0.15454	0.0434623
ZNF627	0.0423335	0.126797	0.0260026	0.778817	0.0260497
TAC1	0.153009	0.0766812	0.653117	0.0605559	0.0566365
MAST1	0.273845	0.340193	0.119828	0.196483	0.0696521
KCNIP4	0.0309379	0.014839	0.931863	0.0115298	0.0108306
NUF2	0.0683069	0.156767	0.0450513	0.680375	0.0494997
LGALS3BP	0.155061	0.323227	0.0982404	0.328708	0.0947643
KIF15	0.0391588	0.0962753	0.0254896	0.811204	0.0278719
NEGR1	0.326459	0.233672	0.18309	0.16862	0.0881583
BOK	0.492852	0.246748	0.101686	0.111866	0.0468484
LZTS2	0.11802	0.461743	0.0618903	0.309523	0.0488234
ZNF385A	0.0857294	0.0414424	0.81023	0.0323632	0.0302354
GPSM2	0.0868206	0.579839	0.0447063	0.253154	0.0354803
NYAP1	0.105325	0.479524	0.0554258	0.315309	0.044417
WFIKKN2	0.043776	0.0226548	0.897535	0.0180229	0.018011
PLPP2	0.0377484	0.0194726	0.911885	0.0154597	0.0154341
DOC2A	0.0595465	0.0314765	0.85808	0.0251848	0.0257121
CFAP100	0.0773177	0.084424	0.0828378	0.0987253	0.656695
EMP3	0.100899	0.671116	0.0470312	0.147279	0.0336745
LIMK1	0.108933	0.516617	0.0558784	0.275109	0.0434623
RNF122	0.0753914	0.660368	0.0383226	0.195743	0.0301753
LMO1	0.183994	0.21833	0.158382	0.256543	0.182751
C1QL2	0.237306	0.107878	0.502987	0.0825237	0.0693047
TMEM125	0.0532291	0.0278553	0.874249	0.0221969	0.0224695
DLL4	0.176232	0.119455	0.452046	0.104641	0.147626
DAP	0.101357	0.451662	0.0542468	0.348309	0.0444256
ANKUB1	0.0641375	0.0707678	0.0680228	0.0818978	0.715174
MANF	0.143697	0.179698	0.132837	0.239066	0.304702
SLC2A10	0.158205	0.180881	0.153688	0.21897	0.288256
RRAD	0.0445022	0.0229395	0.896213	0.0181842	0.0181615
MCM5	0.0500857	0.125072	0.0325562	0.756531	0.0357546
PYGM	0.0148089	0.00743927	0.966178	0.00585855	0.00571487
GSN	0.114767	0.0622636	0.721001	0.0498878	0.0520806
MOV10L1	0.0721717	0.0713836	0.0868764	0.0768736	0.692695
IFT22	0.155506	0.601094	0.0615026	0.143307	0.0385916
CAMK2N2	0.464174	0.260148	0.105856	0.120393	0.0494293
SREK1IP1	0.227155	0.0877875	0.567878	0.0643879	0.0527907
NYNRIN	0.0698511	0.160269	0.0460134	0.673506	0.0503605
NKTR	0.0981779	0.217774	0.0638998	0.553719	0.0664286
TMBIM1	0.74816	0.0845354	0.0889064	0.0500138	0.028384
CMTM3	0.0978077	0.578468	0.0505314	0.232942	0.0402516
NPC2	0.338392	0.36274	0.102449	0.142525	0.0538943
IFI27	0.0227254	0.0113007	0.948519	0.00888282	0.00857162
ECRG4	0.185388	0.0762982	0.633246	0.0570332	0.0480345
CBLN4	0.0332862	0.017063	0.922712	0.0135153	0.0134231
ACBD7	0.178629	0.0742298	0.644423	0.0556227	0.0470958
C1QL1	0.302229	0.107854	0.451651	0.07804	0.0602263
PID1	0.244765	0.371887	0.109278	0.207203	0.0668663
HHATL	0.0864133	0.047089	0.788472	0.0380092	0.0400171
PLTP	0.509063	0.143702	0.195378	0.0946057	0.0572511
SLC38A5	0.635629	0.106385	0.149357	0.0676975	0.0409313
CD74	0.0265236	0.0134238	0.939064	0.0105866	0.0104016
ABHD4	0.0870457	0.38729	0.0480822	0.436259	0.0413234
CHGB	0.354079	0.111862	0.396507	0.0786454	0.0589067
TNRC6A	0.0344107	0.0859999	0.0222795	0.833155	0.0241546
SH2D5	0.108205	0.102715	0.137314	0.108022	0.543744
COPZ2	0.0461007	0.0219293	0.899128	0.0169759	0.0158658
C1QC	0.130703	0.0610176	0.718477	0.0471948	0.0426081
PANX1	0.0381447	0.0998791	0.0243995	0.811512	0.0260642
CDC42EP1	0.105108	0.630987	0.0509799	0.175096	0.0378293
AKNA	0.0952485	0.203179	0.0636257	0.568252	0.0696946
GMNC	0.0673634	0.0755316	0.0703857	0.0889749	0.697744
MGP	0.148576	0.0664692	0.689855	0.0502834	0.0448172
TNC	0.155954	0.253216	0.110233	0.36524	0.115357
IFI30	0.0977086	0.208868	0.0649635	0.558196	0.0702635
TNFRSF1A	0.316894	0.107986	0.438601	0.0773931	0.0591252
CAPS	0.548389	0.121026	0.200525	0.0796439	0.050416
PENK	0.191514	0.388751	0.0969425	0.254994	0.0677989
LGI3	0.168892	0.109806	0.502368	0.0945547	0.12438
TEDC1	0.211068	0.512491	0.0772046	0.153454	0.0457818
ZFP36	0.0144919	0.00727289	0.966928	0.00572788	0.00557978
CMBL	0.135716	0.316812	0.0854131	0.377333	0.0847262
DYNLRB2	0.104107	0.688643	0.0461547	0.129413	0.0316829
ZNF154	0.119802	0.278365	0.0776671	0.441524	0.0826421
PHLDB1	0.174861	0.445916	0.0839484	0.237168	0.0581061
SNAPC5	0.626809	0.155153	0.09776	0.0808842	0.0393944
FLRT2	0.0927116	0.235782	0.059349	0.549051	0.0631067
KAT2A	0.331775	0.109635	0.421466	0.0780773	0.0590476
RBP4	0.232744	0.102512	0.521839	0.0778572	0.0650474
BDH2	0.124525	0.0552832	0.740862	0.0421344	0.0371948
PBX3	0.0696223	0.163234	0.0453612	0.673195	0.0485877
ANXA2	0.207503	0.511982	0.0773426	0.156933	0.0462389
TXNDC17	0.402338	0.275483	0.125633	0.135733	0.0608126
C14orf132	0.280834	0.435398	0.0890423	0.145677	0.0490481
FKBP10	0.077935	0.0875413	0.0812605	0.104512	0.648751
SAC3D1	0.186896	0.458649	0.0847457	0.213685	0.0560248
NFIA	0.123954	0.303386	0.0781004	0.415649	0.0789098
SYT12	0.0618023	0.0326621	0.852755	0.0261069	0.0266734
CDC25C	0.0863832	0.188674	0.0575366	0.604047	0.0633585
C1orf198	0.0387663	0.102058	0.0247555	0.808045	0.0263749
NOXA1	0.0915938	0.0898555	0.110889	0.0952501	0.612411
EFHD2	0.33147	0.360721	0.105497	0.146277	0.0560339
JAGN1	0.0800543	0.768267	0.0341259	0.0947165	0.0228368
TMEM54	0.380189	0.129152	0.335173	0.0894253	0.066061
PTX3	0.0447611	0.113884	0.0285486	0.782948	0.0298579
LRRC45	0.238934	0.387708	0.104611	0.204562	0.0641849
SOX10	0.0447992	0.0225109	0.897682	0.0177651	0.0172424
ZFP36L1	0.827814	0.0584606	0.0600844	0.0343894	0.0192516
AP1G1	0.0738417	0.18341	0.0480005	0.642038	0.0527089
SLC39A4	0.14171	0.0606792	0.712228	0.0456866	0.039696
LRIG1	0.36857	0.34587	0.0994475	0.135409	0.050704
GABRG2	0.0191555	0.00934158	0.957272	0.00728868	0.00694209
ZNF622	0.0624345	0.753647	0.0305833	0.130162	0.0231729
EMX2	0.176912	0.0727616	0.650056	0.0543124	0.0459576
PARM1	0.0318024	0.0162774	0.926251	0.0128873	0.0127817
F3	0.113516	0.0502315	0.76423	0.0382061	0.0338171
LIMS2	0.0657241	0.0348277	0.843063	0.0278512	0.0285336
SREBF1	0.0977298	0.72654	0.0407521	0.108198	0.0267802
TP53I3	0.472869	0.210868	0.140558	0.116239	0.0594659
BNIP1	0.0954276	0.398595	0.0536362	0.404983	0.0473583
TUBB6	0.0933199	0.219614	0.0593717	0.567904	0.0597901
PACS1	0.0492123	0.116901	0.0324294	0.765241	0.0362167
NFIB	0.101389	0.273718	0.063202	0.497615	0.0640761
PBDC1	0.115492	0.494615	0.0617263	0.277542	0.0506247
FGFR2	0.327502	0.18133	0.260723	0.137508	0.0929362
PDLIM3	0.138488	0.321424	0.0816992	0.387972	0.0704167
SLC6A7	0.0478488	0.0245428	0.888851	0.0194866	0.0192711
DGKA	0.0497371	0.0504026	0.0581125	0.0552349	0.786513
PPP1R17	0.322347	0.113211	0.420959	0.0815712	0.0619113
CPAMD8	0.0803003	0.07899	0.097183	0.0843019	0.659225
DUS1L	0.570755	0.158517	0.129021	0.0936686	0.0480384
EMC3	0.343912	0.365245	0.0983298	0.141352	0.0511614
ADSS1	0.0427589	0.020567	0.905628	0.0160143	0.0150314
MED7	0.0575609	0.78608	0.0276545	0.108153	0.0205514
IL4R	0.0164972	0.00828631	0.962328	0.00652328	0.006365
GLRX	0.842495	0.0522312	0.0565603	0.0311096	0.017604
KIZ	0.179594	0.414021	0.0895043	0.253799	0.0630817
GAL3ST1	0.0411693	0.0213098	0.903621	0.016945	0.0169555
XRCC3	0.118778	0.278521	0.0729432	0.461939	0.0678192
RCC1L	0.265367	0.435677	0.0907054	0.157173	0.0510781
COL1A2	0.017941	0.0478204	0.0113607	0.911015	0.0118633
SLC4A4	0.0420054	0.0430281	0.048417	0.0473111	0.819238
IFI27L2	0.0751419	0.172419	0.0503473	0.643664	0.058428
PPIC	0.0858924	0.0982731	0.0879808	0.119063	0.608791
AZU1	0.0731497	0.171736	0.0474934	0.657221	0.0504004
PDE7B	0.0250049	0.0265322	0.0277078	0.0301087	0.890646
TXNDC9	0.0833157	0.759902	0.03549	0.097561	0.0237315
MAP9	0.309588	0.105315	0.451741	0.0753267	0.058029
PRIMPOL	0.0729405	0.716896	0.0352762	0.148631	0.0262562
DLGAP3	0.0107862	0.00535515	0.975598	0.00420131	0.0040594
ATXN7L3	0.282826	0.405901	0.0967709	0.160765	0.0537372
STC1	0.0508452	0.0245375	0.887559	0.0190504	0.018008
TSPAN15	0.161888	0.10247	0.538002	0.0874626	0.110177
CHTF18	0.0144544	0.0410867	0.00898353	0.926352	0.00912357
MVK	0.296335	0.102981	0.469199	0.0739508	0.0575347
IQCD	0.0683336	0.197044	0.0423462	0.649282	0.0429941
TUBA8	0.146104	0.0883156	0.604026	0.0739223	0.0876323
TULP3	0.100756	0.265243	0.0633827	0.505405	0.065213
LAPTM5	0.135925	0.0614437	0.713786	0.047093	0.0417523
L1CAM	0.422712	0.149834	0.255023	0.104203	0.0682268
SCGB3A1	0.254562	0.346499	0.125404	0.193873	0.0796623
SNX8	0.76912	0.0883006	0.0683644	0.0492186	0.024996
IGF1R	0.0545945	0.148846	0.0344717	0.726003	0.0360848
ADCY5	0.0825832	0.299553	0.0481548	0.524984	0.0447255
ADCYAP1R1	0.409061	0.308071	0.103409	0.128513	0.0509469
BOLA3	0.301723	0.10399	0.46193	0.0745873	0.057769
C12orf45	0.134	0.580707	0.0605771	0.183187	0.041529
MEIG1	0.191626	0.0838441	0.606987	0.0627737	0.0547696
NOTCH1	0.016138	0.0447473	0.0100856	0.918722	0.0103074
HIP1R	0.565725	0.118033	0.190576	0.0771762	0.0484898
DHDH	0.489824	0.118876	0.257716	0.0793389	0.0542454
GPR37	0.0404036	0.020885	0.905521	0.0166023	0.0165881
ZNF276	0.167721	0.380598	0.0899008	0.293956	0.0678236
SQOR	0.254151	0.184538	0.270209	0.159665	0.131437
NINJ1	0.169537	0.437229	0.0885815	0.237458	0.0671946
SCN3B	0.437279	0.124517	0.29303	0.0858683	0.0593056
SRRD	0.307195	0.404168	0.0934563	0.144917	0.050264
RXYLT1	0.0415841	0.859755	0.0191334	0.0658644	0.0136632
CLCN7	0.224216	0.317026	0.124794	0.248432	0.0855311
TGIF1	0.0580497	0.174164	0.0356228	0.696511	0.0356528
RILPL2	0.266317	0.442904	0.090413	0.149298	0.0510689
SULF2	0.267173	0.132244	0.413093	0.102723	0.0847672
CALB1	0.0746168	0.0398355	0.820701	0.0319127	0.0329336
RGS2	0.441982	0.283689	0.102513	0.122676	0.0491391
MYBPC1	0.105618	0.0591041	0.735008	0.0482577	0.0520123
PSMD14	0.107682	0.70375	0.0447972	0.114398	0.0293725
MMGT1	0.0804317	0.605337	0.0416269	0.239193	0.0334112
TFEB	0.0473164	0.0246313	0.888709	0.0196015	0.0197415
ZDHHC9	0.611816	0.169883	0.094018	0.0849002	0.0393827
SIAE	0.0537609	0.0558472	0.0608298	0.0616902	0.767872
CC2D1A	0.603172	0.136312	0.132402	0.0830199	0.0450943
PTPN5	0.0378054	0.0391007	0.0430748	0.0432463	0.836773
FOLH1	0.148644	0.0662579	0.690124	0.0505928	0.0443812
CENPJ	0.139441	0.211414	0.112274	0.354871	0.182
TRH	0.027279	0.0139036	0.936958	0.0109959	0.0108632
CRB1	0.0234418	0.064342	0.0147605	0.882108	0.0153473
ADM	0.112557	0.063375	0.716141	0.0516448	0.056283
TST	0.554797	0.112234	0.211214	0.0734518	0.0483038
PCYOX1	0.345246	0.347201	0.10737	0.144	0.0561829
COL9A2	0.209588	0.228256	0.179129	0.208885	0.174143
TTF1	0.109133	0.389246	0.060081	0.391315	0.050225
BATF	0.179788	0.141028	0.304469	0.130445	0.24427
SLC6A9	0.17652	0.139308	0.299965	0.129852	0.254355
TTYH2	0.173213	0.0724937	0.653825	0.0541007	0.0463674
FSD2	0.049439	0.0543408	0.0527544	0.0633588	0.780107
DNASE2	0.0974267	0.386186	0.0537595	0.41701	0.0456176
H2BC5	0.12366	0.269194	0.0822437	0.433733	0.0911701
UHRF1	0.137406	0.191327	0.119246	0.273059	0.278961
ADORA2B	0.0617368	0.0299563	0.862869	0.0234053	0.0220323
ZDHHC1	0.572788	0.109196	0.200274	0.0713717	0.0463704
TRIP10	0.10362	0.123737	0.102015	0.15437	0.516258
ASAP3	0.0753571	0.285602	0.0436339	0.555234	0.0401732
EPB41L2	0.481028	0.116271	0.270534	0.0783391	0.0538276
MYRF	0.00975201	0.00483387	0.977966	0.00379086	0.00365754
SRPK3	0.208319	0.0860861	0.587399	0.0644573	0.0537389
DYSF	0.0575534	0.0619945	0.0626631	0.0715257	0.746263
ZNF503	0.0781888	0.0771295	0.0942887	0.0824659	0.667927
ARHGEF1	0.138176	0.2817	0.0872476	0.411543	0.0813343
NR1D1	0.338687	0.374211	0.0967432	0.139745	0.0506133
SHD	0.158188	0.0721434	0.665277	0.0554373	0.0489549
DAAM2	0.108838	0.0483922	0.773191	0.0368525	0.0327261
EPHX4	0.040157	0.0207526	0.906125	0.0164803	0.0164856
CHCHD6	0.316478	0.394256	0.0947242	0.144023	0.0505194
NAT16	0.0541433	0.139113	0.0342494	0.737325	0.0351699
HOOK1	0.103877	0.0581317	0.739341	0.0474163	0.0512336
CDH4	0.42385	0.183994	0.197234	0.123914	0.0710086
RECQL4	0.0809515	0.200003	0.0510748	0.616621	0.0513499
ACSBG1	0.180611	0.0876718	0.601411	0.0685259	0.0617801
HES7	0.0397356	0.0419784	0.0442267	0.0476043	0.826455
MEOX1	0.0619002	0.0632843	0.0714802	0.0701385	0.733197
ADCY6	0.092024	0.236187	0.0566447	0.560675	0.0544691
SALL3	0.123568	0.240328	0.0874244	0.438225	0.110454
PLAC8	0.113908	0.064744	0.709916	0.0530636	0.0583682
KHDC1	0.60686	0.149063	0.116883	0.0832493	0.043945
PPIH	0.013967	0.0383545	0.00877852	0.929819	0.00908072
SLC39A12	0.0600099	0.0315955	0.8575	0.0252173	0.0256772

## Sheet: Supplementary Table 7
Supplementary Table 7. Membership values of the GZ_tDEGs clusters.
	Cluster 1	Cluster 2	Cluster 3		Cluster 2 overlapped Module 1
FAM163B	0.0367549	0.0361392	0.927106		genename	memebership
CALM3	0.0520431	0.923982	0.023975		SCN2A	0.930483
GAP43	0.206492	0.684077	0.109432		CALM3	0.923982
RPS17	0.201043	0.693288	0.105669		RAB11FIP4	0.91554
RPS4X	0.178524	0.730372	0.091104		PCSK2	0.840322
BEX1	0.102328	0.848691	0.0489809		PPP3CB	0.802017
STMN2	0.244395	0.615995	0.13961		SLC8A2	0.777362
RPS6	0.177369	0.732237	0.0903937		GABRA5	0.771244
TPT1	0.0881743	0.869954	0.0418715		PDE2A	0.75088
RPL13	0.19244	0.707628	0.0999321		FBXW7	0.728878
TUBB3	0.246958	0.611035	0.142007		GABBR2	0.727541
ATP8	0.239097	0.219138	0.541765		KCNF1	0.725228
ATP6	0.20813	0.194412	0.597458		STYK1	0.720157
ND6	0.231926	0.213596	0.554478		ID2	0.702483
APOE	0.693165	0.200222	0.106612		CACNG3	0.659288
TUBB2A	0.184358	0.73734	0.0783018		DPP6	0.572051
EEF1A2	0.283848	0.60814	0.108012		DLG4	0.519728
NPY	0.281214	0.535355	0.183431
PPP2R1A	0.120635	0.820939	0.0584255
STMN3	0.138504	0.793515	0.0679813
RBP1	0.193251	0.706287	0.100463
DLX1	0.269368	0.564209	0.166423
LY6H	0.0783647	0.885991	0.0356443
GHRH	0.208184	0.194457	0.597359
ITM2B	0.409201	0.465325	0.125474
DPYSL5	0.148261	0.786967	0.0647719
NR2F1	0.217013	0.665958	0.117029
NSG1	0.230226	0.642449	0.127325
NCKAP1L	0.0897629	0.0889628	0.821274
HK3	0.0910982	0.0903099	0.818592
RAC3	0.105952	0.843222	0.0508263
CNIH2	0.282768	0.609473	0.107759
ID4	0.787171	0.145973	0.0668562
CADM3	0.191514	0.709157	0.0993286
YWHAG	0.0701614	0.896823	0.033016
ID2	0.195543	0.702483	0.101974
RDH5	0.135678	0.136023	0.728299
RAB3A	0.126457	0.817494	0.0560489
ISLR2	0.145631	0.782464	0.0719049
STMN4	0.0504405	0.926065	0.0234942
CDK2AP1	0.367157	0.51057	0.122273
DYNLL2	0.0836753	0.876683	0.0396413
SERF2	0.0777696	0.885497	0.0367331
BEX2	0.159668	0.760475	0.079857
ARPC5	0.222898	0.655603	0.121499
CDKN2D	0.145029	0.7834	0.071571
GPX1	0.148213	0.787035	0.0647528
KIF3C	0.205649	0.685508	0.108843
ARL8A	0.106025	0.846419	0.0475557
FAM205C	0.0576597	0.0563425	0.885998
PGRMC1	0.177514	0.732004	0.0904823
GRINA	0.28996	0.600631	0.10941
PIANP	0.0669864	0.065369	0.867645
BMERB1	0.112643	0.833094	0.0542637
DKK3	0.462334	0.41183	0.125837
THRA	0.170018	0.744042	0.0859401
SMARCD3	0.3171	0.567943	0.114956
HMGB2	0.103463	0.846979	0.0495576
HSP90B1	0.379469	0.497045	0.123486
NELL2	0.266392	0.570888	0.16272
LINGO1	0.142198	0.795418	0.0623842
DEAF1	0.257653	0.640924	0.101423
CD200	0.177285	0.732372	0.0903422
SYT4	0.200914	0.693505	0.105581
CRYM	0.517889	0.28368	0.198431
AK1	0.636377	0.259861	0.103762
ATP6AP1	0.161334	0.768855	0.0698116
MICOS10	0.082081	0.88065	0.0372689
CAMKV	0.0650819	0.904367	0.0305507
SLC25A4	0.150184	0.775366	0.0744502
LPL	0.0827809	0.879645	0.037574
SPINT2	0.0563573	0.917302	0.0263408
UBE2M	0.150295	0.784139	0.0655658
GPC1	0.414326	0.459989	0.125684
CD27	0.10188	0.101226	0.796894
MAG	0.0565463	0.0557383	0.887715
SNAP25	0.262028	0.635382	0.102589
LDB1	0.128492	0.814629	0.0568787
CLU	0.581495	0.25899	0.159515
STXBP1	0.262671	0.634571	0.102758
MTPN	0.177385	0.732212	0.0904031
CDK5	0.194361	0.704447	0.101193
ATP6V0D1	0.274117	0.620207	0.105676
PLPPR2	0.122353	0.823281	0.054366
DNAH7	0.0511815	0.0504141	0.898404
TMEM35	0.224936	0.651975	0.123089
FXYD7	0.3248	0.558871	0.11633
PITHD1	0.114801	0.829818	0.0553815
ANXA5	0.455502	0.418489	0.126009
TMEM98	0.177026	0.747319	0.0756545
ENO2	0.147971	0.778819	0.0732094
PRKAR1B	0.225261	0.682736	0.092003
NDRG4	0.145815	0.790373	0.0638122
PPP2R2B	0.370905	0.506429	0.122666
CFAP100	0.0332416	0.032582	0.934176
FABP3	0.247772	0.653534	0.0986934
EZR	0.583089	0.303285	0.113625
MVD	0.407269	0.467346	0.125385
AGAP3	0.127299	0.816309	0.0563925
NEFL	0.115266	0.833301	0.0514325
WDR47	0.188523	0.714082	0.0973951
PRPH	0.030854	0.0303137	0.938832
DPF1	0.118486	0.828744	0.0527699
SREBF2	0.0467487	0.931557	0.0216942
DCN	0.264547	0.57494	0.160513
MOV10L1	0.0628083	0.0619655	0.875226
MPC2	0.133412	0.801369	0.0652191
DNAH2	0.0293176	0.0287524	0.94193
L1CAM	0.125916	0.818256	0.0558278
NKAIN1	0.114543	0.830209	0.0552477
NR2F2	0.284586	0.52621	0.189204
PSD	0.265931	0.630461	0.103608
PPIC	0.0653925	0.0645396	0.870068
IGFBP7	0.552965	0.271142	0.175893
CCDC184	0.157927	0.77356	0.068513
SDC4	0.107711	0.104324	0.787965
NRXN2	0.174931	0.750181	0.074888
HMGCR	0.0710867	0.895447	0.0334665
ACOT7	0.243057	0.618561	0.138382
FGF13	0.182528	0.723879	0.0935927
GRIA1	0.284619	0.60719	0.108191
TMEM59	0.0497917	0.927027	0.0231813
PLTP	0.50016	0.2888	0.21104
AP1S1	0.257696	0.589489	0.152815
GMNC	0.0816728	0.0808228	0.837504
DLG4	0.358938	0.519728	0.121334
PPP3CB	0.132991	0.802017	0.0649923
FKBP1B	0.106827	0.8419	0.0512736
ATP1B1	0.197978	0.71895	0.0830715
MOAP1	0.0855254	0.873918	0.0405568
SYT1	0.235332	0.633087	0.131581
ARMC6	0.0787867	0.883981	0.0372325
UPP1	0.0451768	0.0444657	0.910357
SDC3	0.423951	0.450074	0.125975
CHGA	0.388221	0.48757	0.124209
MMP17	0.406755	0.467885	0.12536
THY1	0.136136	0.797172	0.0666926
SH3GL3	0.258161	0.588524	0.153315
DNAJB5	0.153741	0.779357	0.0669026
VSTM2L	0.204235	0.71057	0.0851952
GNAO1	0.379657	0.496841	0.123503
RAB6B	0.226067	0.681679	0.0922536
CDK6	0.080089	0.0792332	0.840678
ACTR3B	0.176022	0.74869	0.0752877
SEZ6L2	0.139579	0.791853	0.0685685
NECAP1	0.179764	0.728364	0.0918711
CCK	0.282036	0.533174	0.18479
CHST2	0.682068	0.206638	0.111294
ATL1	0.0628515	0.0613712	0.875777
KIF5A	0.10593	0.846554	0.0475156
ATP1A1	0.422254	0.451812	0.125934
INPP5J	0.0285545	0.028008	0.943437
FOXO6	0.252441	0.600201	0.147359
EFNB3	0.15951	0.760725	0.0797654
MPHOSPH10	0.254881	0.59527	0.149849
PPP2R5D	0.0666543	0.902033	0.0313126
CEP72	0.0547466	0.0535168	0.891737
LMO3	0.535499	0.344165	0.120336
CYTH4	0.0508277	0.0497112	0.899461
PDRG1	0.132551	0.808925	0.0585244
TCIRG1	0.112436	0.108783	0.77878
SYNGR3	0.221736	0.687366	0.0908981
ZCCHC12	0.115707	0.828441	0.0558521
CIBAR2	0.28165	0.249219	0.469131
FBLN1	0.778773	0.152133	0.0690935
CPAMD8	0.0287971	0.0282831	0.94292
SH2D5	0.128476	0.123801	0.747723
RGMA	0.479596	0.395277	0.125127
EFS	0.142588	0.794874	0.0625387
APOBEC3A	0.0980372	0.0951506	0.806812
ADGRE2	0.0758929	0.0750279	0.849079
ZMAT2	0.187156	0.716324	0.0965196
LRRTM1	0.0473609	0.93074	0.0218987
CETN3	0.0799441	0.882254	0.0378015
RANGAP1	0.270468	0.624767	0.104765
FSD1	0.282698	0.609559	0.107743
RNF182	0.256503	0.591953	0.151544
CALY	0.481424	0.393546	0.12503
ANKUB1	0.0886718	0.086218	0.82511
MSN	0.372477	0.504698	0.122825
C1QL2	0.462107	0.296436	0.241458
CYRIA	0.204698	0.68712	0.108181
CAMK1	0.103507	0.846913	0.0495802
CEMIP2	0.282176	0.5328	0.185024
ECRG4	0.479137	0.29363	0.227233
ACTN2	0.102267	0.85177	0.0459633
MAPK8IP3	0.336126	0.545687	0.118187
KIFC2	0.550221	0.331282	0.118497
CLSTN3	0.256654	0.642194	0.101153
PTPN5	0.127971	0.127997	0.744032
CFAP126	0.0645632	0.0630269	0.87241
HSPB8	0.0877111	0.086895	0.825394
CAMK2N2	0.197933	0.719011	0.0830559
ZNRF1	0.152572	0.780977	0.0664505
PDE7B	0.0351748	0.0344683	0.930357
RIMS4	0.0757938	0.888441	0.0357648
CRYAB	0.503376	0.287939	0.208685
FEZF2	0.160163	0.770471	0.0693664
FAM131B	0.14307	0.786443	0.0704871
ZWINT	0.11971	0.822349	0.0579405
PRKACB	0.111691	0.834537	0.0537722
RYR3	0.100273	0.0972756	0.802452
CBARP	0.0725451	0.0707332	0.856722
S100B	0.459386	0.296785	0.243829
TRPM2	0.0761976	0.0753331	0.848469
RXRB	0.156288	0.775828	0.0678842
APOBEC3G	0.116478	0.112585	0.770937
NEGR1	0.799794	0.136561	0.0636452
SPARCL1	0.73484	0.175377	0.0897831
IGSF3	0.240494	0.662905	0.0966009
EPHB6	0.606476	0.283952	0.109572
VPS9D1	0.242542	0.660262	0.0971965
WDR6	0.261282	0.636325	0.102392
ANXA2	0.551362	0.271777	0.176862
MARCHF4	0.164366	0.764675	0.0709589
SEC11A	0.148204	0.787047	0.0647493
GFAP	0.470986	0.295103	0.233911
PNMA2	0.187377	0.715963	0.0966604
NETO2	0.222108	0.686876	0.0910156
SOX9	0.459136	0.414939	0.125925
CCDC153	0.122141	0.117893	0.759966
SERPINH1	0.737368	0.173838	0.0887944
SYT13	0.124496	0.815044	0.0604593
ZFYVE27	0.264944	0.631704	0.103352
NLGN2	0.485325	0.389867	0.124808
FAM210B	0.245312	0.614228	0.14046
PPP3R1	0.130647	0.8116	0.0577537
ARPP21	0.293019	0.596891	0.110089
SNCA	0.142693	0.787028	0.0702789
ASPHD1	0.0982727	0.857466	0.0442615
STOML1	0.0792595	0.883276	0.0374648
ATP2B1	0.162596	0.755846	0.0815573
TRO	0.16247	0.756046	0.0814839
KLHL25	0.0501045	0.926563	0.0233322
ALOX15B	0.0299831	0.029454	0.940563
DCHS1	0.221294	0.687947	0.0907588
DBNDD1	0.162774	0.755566	0.0816608
TMEM198	0.119409	0.822808	0.057783
E2F1	0.202049	0.691595	0.106356
DYNLRB2	0.173077	0.752716	0.0742065
HSD17B4	0.275659	0.618286	0.106055
HIVEP2	0.227969	0.679189	0.0928416
PID1	0.187718	0.715404	0.0968784
BTG2	0.13436	0.799909	0.065731
SLC32A1	0.270472	0.561685	0.167843
INSIG1	0.136801	0.796145	0.0670539
SNAP91	0.10337	0.84712	0.0495104
CCL24	0.026902	0.0264045	0.946694
HPRT1	0.215776	0.668113	0.116111
GRM3	0.300369	0.587965	0.111666
PCSK2	0.10787	0.840322	0.0518079
KLHDC8A	0.117417	0.82584	0.0567424
MOCOS	0.0803509	0.0782435	0.841406
ATXN7L3	0.0464538	0.932013	0.021533
NUCB2	0.199993	0.716247	0.08376
APC	0.101658	0.8497	0.0486411
WFIKKN2	0.441722	0.298349	0.259929
DDX18	0.125341	0.819067	0.0555924
FSTL1	0.537637	0.276981	0.185382
TPPP3	0.56663	0.265515	0.167855
DUSP1	0.056339	0.917329	0.026332
R3HDM1	0.150358	0.775095	0.0745477
SEMA6B	0.13336	0.807789	0.0588508
PLK2	0.253418	0.598235	0.148347
SEMA4C	0.133084	0.808176	0.0587396
PGAP4	0.222836	0.655713	0.121451
FBXW7	0.190607	0.728878	0.0805146
CYP51A1	0.21748	0.692976	0.0895442
TRIM46	0.177182	0.747107	0.0757112
DYNC1I1	0.194514	0.704192	0.101294
TLR4	0.0301521	0.0296209	0.940227
BLCAP	0.278046	0.543505	0.178449
DAP	0.490112	0.385379	0.124509
GNB5	0.214348	0.670593	0.11506
CDC20B	0.0269626	0.0264601	0.946577
LRATD1	0.142198	0.795418	0.0623843
SLIT1	0.201684	0.713982	0.0843344
KCNF1	0.181698	0.725228	0.093074
RPS27L	0.437172	0.436669	0.126159
HDHD5	0.090096	0.869156	0.0407483
KRT33A	0.092327	0.0915504	0.816123
GRIN1	0.465957	0.408323	0.12572
PNMA8A	0.0598272	0.912724	0.0274488
CHGB	0.124261	0.815404	0.060335
TMEM74B	0.209285	0.703837	0.0868774
SYT11	0.133674	0.800965	0.0653608
PLXNA1	0.296342	0.592846	0.110812
SLC8A2	0.148906	0.777362	0.0737324
PARP9	0.0269803	0.0264771	0.946543
PTPRO	0.0575546	0.91601	0.0264355
HES5	0.632043	0.234189	0.133768
RDH12	0.0548003	0.0540045	0.891195
ELMOD1	0.0817471	0.88113	0.0371232
PVALB	0.0676142	0.0667548	0.865631
CDKN2C	0.0610372	0.910367	0.0285957
CTBP2	0.289858	0.600755	0.109387
GABBR2	0.180273	0.727541	0.0921864
PDE2A	0.165727	0.75088	0.083393
TSTD1	0.288818	0.513834	0.197348
ME3	0.242771	0.659967	0.0972628
NPTXR	0.227623	0.647157	0.12522
CAPS	0.633045	0.233663	0.133292
PDPN	0.651511	0.24791	0.10058
LUM	0.0424465	0.0415572	0.915996
MNS1	0.257668	0.640906	0.101427
DPP6	0.313639	0.572051	0.11431
PLPPR4	0.169059	0.758223	0.0727175
PRRT2	0.188433	0.714229	0.0973373
CHCHD6	0.0899014	0.869434	0.0406643
C5	0.0733607	0.0715191	0.85512
PRR5L	0.0717388	0.0708728	0.857388
TMEM130	0.219008	0.662467	0.118525
EMP3	0.535335	0.34431	0.120356
CIB1	0.659469	0.219387	0.121144
RHOV	0.10661	0.842228	0.0511627
CDC42EP1	0.734788	0.175409	0.0898035
TOMM40L	0.200086	0.694895	0.105019
ALOX15	0.0713235	0.0704579	0.858219
CRY2	0.136588	0.796474	0.0669381
SST	0.356519	0.522444	0.121038
RRAGB	0.071295	0.896169	0.0325357
PCP4	0.704757	0.206962	0.0882812
CSRNP2	0.132372	0.802968	0.0646595
SYT3	0.0971758	0.859032	0.0437924
OLIG1	0.453635	0.420319	0.126046
ADGRB1	0.58559	0.301196	0.113214
SRC	0.230826	0.675457	0.0937165
SLC15A3	0.0739875	0.0731211	0.852891
CMTM6	0.25918	0.638987	0.101833
ATP6V1G2	0.0565261	0.917497	0.0259765
CADPS	0.198846	0.696972	0.104181
APOD	0.207	0.70688	0.0861199
LRRC4C	0.219285	0.690594	0.0901212
AAMDC	0.209028	0.70418	0.0867923
NRSN2	0.262232	0.635126	0.102643
TMEM100	0.140292	0.798081	0.0616275
LAYN	0.0519579	0.0511841	0.896858
NPC2	0.488828	0.38658	0.124592
H2BC21	0.203782	0.688671	0.107547
SLITRK5	0.20299	0.690009	0.107001
SLC22A23	0.0895867	0.869885	0.0405282
ADCK2	0.065024	0.904453	0.0305227
AMIGO2	0.0731897	0.892319	0.0344918
RASGRP2	0.0273781	0.0268622	0.94576
CYRIB	0.0667899	0.902667	0.0305433
ZNF598	0.287806	0.603271	0.108923
PPP4R4	0.0400556	0.0394005	0.920544
CMTM5	0.465333	0.408926	0.125741
TIMP1	0.441592	0.432243	0.126165
FOLR1	0.404672	0.297333	0.297996
B4GALT5	0.160612	0.76985	0.0695376
RGS7	0.118584	0.828605	0.0528104
BICDL1	0.54593	0.335014	0.119056
SLC22A6	0.0591679	0.0578042	0.883028
COL2A1	0.0307509	0.0302118	0.939037
FBXO41	0.0742119	0.891967	0.0338211
ABHD4	0.549093	0.33226	0.118646
ALDH3A2	0.167099	0.760915	0.0719855
TTLL12	0.110161	0.106638	0.783202
ASNS	0.377048	0.499687	0.123266
SERPING1	0.113878	0.835268	0.0508536
NEURL1	0.265419	0.631106	0.103475
FMOD	0.0269366	0.0264402	0.946623
MFAP4	0.444434	0.429411	0.126155
LRRC20	0.199512	0.695858	0.10463
RSPO3	0.250353	0.604364	0.145283
CAMKK1	0.210783	0.701847	0.0873705
RAP1GAP	0.0518484	0.92398	0.0241721
RHBDD3	0.736862	0.182956	0.0801819
CTPS1	0.112725	0.112287	0.774988
KLHL13	0.27174	0.558747	0.169512
RASSF2	0.241321	0.661837	0.096842
COX7A1	0.225722	0.682131	0.0921465
ADCY5	0.0959335	0.858316	0.0457504
ERCC2	0.0611672	0.910787	0.0280456
CAT	0.433472	0.440395	0.126133
SCGN	0.29224	0.502817	0.204942
ID3	0.118791	0.828313	0.0528959
PLP1	0.28713	0.518911	0.193959
NKX2-1	0.557178	0.32527	0.117552
DAB2IP	0.225963	0.681816	0.0922213
LMNB2	0.21597	0.667775	0.116255
ETNK2	0.181207	0.741622	0.0771707
PDZD7	0.102818	0.099691	0.797491
CACNG3	0.220815	0.659288	0.119897
NSF	0.226982	0.680481	0.0925369
FGF19	0.0629708	0.0621273	0.874902
PTAFR	0.105369	0.104776	0.789855
EPHA7	0.253227	0.598621	0.148153
GABRB3	0.258504	0.58781	0.153686
RGS2	0.140844	0.789894	0.069262
TMEM216	0.373457	0.503621	0.122922
H2BC5	0.183265	0.72268	0.0940552
GABRA5	0.159603	0.771244	0.0691533
EPHB1	0.442713	0.431125	0.126163
ST3GAL5	0.0689257	0.899585	0.0314889
NKAIN3	0.547229	0.333882	0.118889
CYP2A23	0.060867	0.0600334	0.8791
INHBA	0.0983906	0.857298	0.0443118
YBX3	0.487566	0.387762	0.124671
SEPTIN12	0.0601788	0.0593488	0.880472
BRINP1	0.651788	0.223612	0.1246
AGT	0.24412	0.616523	0.139356
FAM166B	0.0382427	0.0376089	0.924148
MIEF2	0.0615671	0.909582	0.0288514
ZMYND15	0.0943905	0.0936356	0.811974
VAT1L	0.588128	0.255954	0.155918
CHD5	0.383649	0.492505	0.123846
NCLN	0.173717	0.751841	0.074442
CD52	0.154183	0.769106	0.0767115
MMP11	0.14095	0.797161	0.0618892
EDIL3	0.247621	0.609741	0.142638
RIT2	0.205456	0.708939	0.0856046
BATF	0.0688284	0.0679663	0.863205
ADAP1	0.0586335	0.91393	0.0274367
VSNL1	0.268346	0.627426	0.104228
FAM234B	0.14812	0.787163	0.0647167
CALCOCO2	0.0872068	0.0848165	0.827977
ATP2B2	0.392782	0.482678	0.12454
DIPK1A	0.141815	0.788389	0.0697955
DNAJC6	0.209991	0.678102	0.111907
IL33	0.481241	0.293212	0.225547
CPNE7	0.220279	0.660232	0.119488
SYP	0.152797	0.154095	0.693108
SUPT20H	0.385662	0.490328	0.12401
RASSF7	0.203323	0.711788	0.0848885
MATK	0.494124	0.381638	0.124237
DPH2	0.224465	0.683781	0.0917548
VGF	0.0634545	0.907483	0.029063
ZNF862	0.41891	0.455251	0.12584
LYL1	0.50665	0.370086	0.123264
GTSF1	0.0549198	0.054123	0.890957
HPCAL4	0.081779	0.881084	0.0371371
PTPRN	0.111943	0.834154	0.0539025
SCN2A	0.0474657	0.930483	0.0220517
PRCP	0.48813	0.387234	0.124636
MAP9	0.588741	0.298571	0.112688
SLC9A5	0.0655911	0.0647376	0.869671
SH3GL2	0.0821181	0.87901	0.0388724
TATDN3	0.284217	0.527239	0.188545
MTHFD2	0.248519	0.652576	0.0989043
ARHGAP11A	0.406822	0.467815	0.125364
DIRAS2	0.261427	0.581658	0.156915
COL1A2	0.699843	0.210677	0.08948
RAB11FIP4	0.0578792	0.91554	0.0265803
TSPAN2	0.274393	0.619863	0.105744
PCDH10	0.174243	0.737272	0.0884851
TRPM6	0.103426	0.100267	0.796307
IGF2	0.547977	0.273099	0.178924
GRM7	0.161083	0.758241	0.0806764
AK5	0.238703	0.626805	0.134491
FAM107A	0.497957	0.289372	0.212671
TTF1	0.371747	0.505501	0.122752
NGEF	0.136487	0.803405	0.0601082
SMTNL2	0.114007	0.1136	0.772393
GALNT9	0.251911	0.601261	0.146828
DUSP7	0.102219	0.848856	0.0489255
TERT	0.126271	0.126235	0.747494
GIGYF1	0.395168	0.480131	0.124701
ZFP36L1	0.773302	0.15614	0.0705577
TMEM88	0.707963	0.204544	0.0874926
TGFBR3	0.104666	0.101443	0.793891
NFIB	0.280194	0.612656	0.10715
PTK2B	0.159242	0.771743	0.0690154
GUCY1B1	0.212026	0.674605	0.113369
CMBL	0.136733	0.80306	0.0602068
KIZ	0.0466025	0.93182	0.0215775
SPATA2L	0.374323	0.50267	0.123007
COL3A1	0.802248	0.134604	0.0631485
DNALI1	0.675806	0.229028	0.0951661
SVOP	0.24665	0.611635	0.141716
DHRS3	0.211265	0.675914	0.112821
STOM	0.767865	0.155054	0.0770817
ZNF395	0.376691	0.500077	0.123232
SLC18A2	0.205363	0.212815	0.581822
ARHGDIB	0.754164	0.170181	0.0756544
CCN3	0.229261	0.677501	0.0932383
BGN	0.793284	0.139279	0.0674368
DNAJA4	0.0915128	0.867127	0.0413598
IRAG2	0.0842986	0.0820311	0.83367
CPNE6	0.501037	0.37524	0.123723
BHLHE40	0.046858	0.931392	0.0217497
TSPAN6	0.768388	0.15974	0.0718721
BOC	0.566676	0.265496	0.167828
NFIA	0.243047	0.65961	0.0973428
GAS7	0.131391	0.804477	0.0641322
WDR19	0.0315605	0.031011	0.937428
KIF23	0.291272	0.599025	0.109703
TF	0.12456	0.120153	0.755288
EXOC6	0.209122	0.679591	0.111288
PLAAT3	0.497275	0.289546	0.213179
GLRB	0.415588	0.458682	0.12573
ZNF560	0.0947163	0.0939651	0.811319
SQOR	0.456967	0.297072	0.24596
RIBC1	0.768099	0.159952	0.0719492
CELSR3	0.129038	0.813862	0.0571005
PBX3	0.0866996	0.872161	0.041139
LRRC73	0.322111	0.562029	0.11586
GSX1	0.16778	0.747613	0.084607
PENK	0.0963739	0.860177	0.0434491
DRC1	0.476899	0.294057	0.229043
BCAS3	0.136098	0.79723	0.0666722
MADCAM1	0.0570609	0.0557618	0.887177
SAMD7	0.0863869	0.0855617	0.828051
EPB41	0.172495	0.740077	0.0874279
WRN	0.366675	0.511104	0.12222
MECR	0.101533	0.849889	0.0485777
KCTD17	0.151113	0.152301	0.696587
SLC44A1	0.103063	0.847583	0.0493544
S100A1	0.602062	0.249344	0.148593
ZNF48	0.256864	0.591209	0.151927
RALGAPA2	0.66684	0.215279	0.117881
ST6GALNAC2	0.031383	0.0308357	0.937781
FOXM1	0.108144	0.843407	0.0484493
TMEM254	0.382115	0.494168	0.123717
ADAM11	0.33609	0.545729	0.118181
LAMB2	0.520059	0.282992	0.196949
EGR1	0.198469	0.186317	0.615214
GDPD2	0.406494	0.297527	0.29598
HES7	0.168581	0.160345	0.671074
ELFN2	0.245172	0.656874	0.0979538
PNCK	0.111208	0.839056	0.0497367
DNASE2	0.64876	0.250071	0.101169
RIMBP2	0.316131	0.569091	0.114777
FAM24A	0.0513324	0.0505638	0.898104
TMEM51	0.451145	0.422768	0.126087
PHF24	0.44229	0.431546	0.126164
SMIM17	0.0666859	0.901986	0.0313279
NINJ1	0.253008	0.646836	0.100156
MRGPRF	0.0353315	0.0346212	0.930047
RPS6KL1	0.596402	0.292224	0.111374
ADGRL3	0.240001	0.624364	0.135635
SH2D3A	0.130338	0.130456	0.739207
ADCY6	0.464267	0.409957	0.125777
STK32C	0.0939185	0.863686	0.0423954
MEIG1	0.285997	0.522208	0.191795
OTX2	0.233401	0.214746	0.551853
REM2	0.0636574	0.062811	0.873532
NCDN	0.262041	0.580349	0.15761
ADORA1	0.24603	0.612838	0.141132
FAM187A	0.0574883	0.0561762	0.886335
CRABP1	0.267457	0.568519	0.164024
CCNO	0.444279	0.2982	0.257521
GLCE	0.145242	0.783068	0.0716893
FAM183A	0.419003	0.298449	0.282548
GALNT18	0.294919	0.594577	0.110504
GABRG2	0.198298	0.697889	0.103813
CNTN2	0.232128	0.638982	0.12889
PCDH17	0.385711	0.490275	0.124014
ZCWPW1	0.800807	0.135771	0.0634216
LZTS3	0.426615	0.447352	0.126032
CHTF18	0.205765	0.708527	0.0857078
CPA4	0.0886472	0.0878381	0.823515
GPR12	0.259722	0.585262	0.155016
PLCD1	0.591416	0.254421	0.154162
CYP24A1	0.0698611	0.0689972	0.861142
SLC24A3	0.644755	0.253225	0.102019
SPA17	0.333696	0.548499	0.117805
FAR2	0.0469954	0.931263	0.0217412
SPAG17	0.0806607	0.078541	0.840798
GALNT17	0.381494	0.494842	0.123664
GUCY1A1	0.236613	0.63071	0.132677
TMEM63B	0.276535	0.547267	0.176198
CA12	0.451195	0.297665	0.25114
ERF	0.59233	0.295591	0.112079
C9orf24	0.282915	0.25003	0.467055
RTKN2	0.128134	0.815134	0.0567327
LRRC7	0.0793475	0.883144	0.0375081
LRP10	0.205135	0.19192	0.602945
SCNN1A	0.0338785	0.0332035	0.932918
HS3ST2	0.245579	0.656351	0.0980701
TULP3	0.375543	0.501332	0.123124
SLCO1B1	0.0489646	0.0479003	0.903135
IGFBP3	0.576945	0.308443	0.114612
FAM89A	0.586145	0.256869	0.156986
PLAT	0.119188	0.115128	0.765683
IQCD	0.188553	0.731656	0.0797916
CLCN4	0.161556	0.757493	0.0809513
EFHC1	0.677912	0.209016	0.113072
LNX1	0.0967238	0.857128	0.0461479
IFI27L2	0.261164	0.582217	0.156619
RBBP8	0.154856	0.777811	0.067333
CFAP298	0.514059	0.36334	0.122601
DLG2	0.232341	0.638592	0.129067
LRFN5	0.211718	0.700605	0.0876771
SOCS2	0.244701	0.615406	0.139893
NTRK1	0.0269247	0.0264281	0.946647
SPON1	0.589281	0.298122	0.112597
TST	0.590913	0.296766	0.112321
GRID1	0.126391	0.812146	0.0614632
VAMP3	0.406297	0.468365	0.125338
ARL13B	0.342305	0.538577	0.119118
PLCH2	0.536462	0.343315	0.120223
MSANTD1	0.650172	0.248961	0.100867
SLC4A2	0.652265	0.223351	0.124384
PALMD	0.654226	0.222277	0.123497
CDH8	0.243904	0.616939	0.139157
MMP2	0.330394	0.552334	0.117271
GPX8	0.0314743	0.0309259	0.9376
KCNAB2	0.050997	0.925495	0.0235083
ALAS2	0.0763636	0.88887	0.0347668
CCDC80	0.534516	0.278104	0.18738
ASPHD2	0.0847962	0.876752	0.0384514
POSTN	0.531743	0.279082	0.189175
CCN1	0.479964	0.293467	0.226569
LRRTM3	0.217594	0.664944	0.117462
TP53INP1	0.230105	0.676398	0.0934966
CMSS1	0.177848	0.746199	0.0759537
PTPN6	0.0465038	0.045507	0.907989
BAMBI	0.792742	0.141862	0.0653951
CNR1	0.354546	0.524664	0.12079
WDR38	0.446407	0.298056	0.255537
ACSBG1	0.453495	0.297444	0.249061
CFAP73	0.46156	0.296508	0.241932
CA2	0.48266	0.292921	0.224418
TGIF1	0.319239	0.565415	0.115347
SLC7A7	0.0520587	0.0509071	0.897034
HVCN1	0.446934	0.426929	0.126137
CLDN3	0.425052	0.298641	0.276307
VWA3B	0.0797951	0.0777095	0.842495
TEX11	0.428528	0.298679	0.272792
OLFML3	0.680089	0.207772	0.112139
KCNK1	0.595817	0.252344	0.151839
FBN3	0.329244	0.553674	0.117082
TSPAN16	0.086391	0.0855658	0.828043
ZMYND10	0.47599	0.294226	0.229783
ITGAV	0.799193	0.135705	0.0651013
CORO6	0.55412	0.270681	0.175199
PCOLCE	0.505128	0.287457	0.207415
IBA57	0.684803	0.222123	0.093074
TMEM38A	0.31611	0.569117	0.114773
KCND2	0.229824	0.643178	0.126997
EFCAB12	0.470449	0.295192	0.234359
DRD2	0.169322	0.171935	0.658743
DLGAP5	0.103716	0.849706	0.0465782
MC1R	0.311419	0.574695	0.113886
ICA1	0.213624	0.698076	0.0882993
LPAR1	0.679946	0.207854	0.1122
TREML1	0.0700046	0.0691406	0.860855
C21orf62	0.453001	0.297494	0.249505
MTERF4	0.600803	0.2886	0.110597
UNC13C	0.0589385	0.0581155	0.882946
LMO1	0.487583	0.291862	0.220555
C2CD2L	0.185289	0.736078	0.0786339
KCNJ13	0.443282	0.298262	0.258457
KERA	0.201715	0.208515	0.58977
SLC7A4	0.250749	0.603577	0.145674
RFX2	0.641175	0.22935	0.129475
WDR86	0.568041	0.315977	0.115982
C2orf80	0.277345	0.315946	0.406708
CAMK2A	0.17809	0.745868	0.076042
SV2B	0.27457	0.55205	0.17338
MGST2	0.409872	0.464624	0.125504
SLC39A4	0.643919	0.253886	0.102195
JPH1	0.769841	0.153826	0.0763331
ADORA2A	0.211134	0.701381	0.0874858
C5orf49	0.367562	0.289985	0.342453
CYP39A1	0.504017	0.372499	0.123484
TRIM47	0.661444	0.218291	0.120265
CCDC33	0.0696641	0.0679546	0.862381
STYK1	0.184813	0.720157	0.0950306
PRDM12	0.0968842	0.0961591	0.806957

## Sheet: Supplementary Table 8
Supplementary Table 8. Monkey Behavior Scale
Classification	Behavioral items	Description	Statistical indicators	TG	WT	Statistical significance
Self-injuring behaviors	Self-injuring	Hands, legs, arms and/or torso bitten in a stereotyped fashion by oneself; pulling out of own hair.	frequency	3.20±10.76	0.00±0.00	n.s.
			duration	102.90±227.41	0.00±0.00	n.s.
stereotypical behaviors	Licking/biting bars	Repetitive licking/biting of bars	frequency	6.00±6.81	8.25±10.32	n.s.
			duration	69.80±88.93	95.25±203.24	n.s.
	Rubbing bars	Repetitive rubbing bars of cages with hands	frequency	0.00±0.00	0.15±0.49	n.s.
			duration	0.00±0.00	2.20±8.94	n.s.
	Stereotypic pacing/fliping	Repetitive pacing along the same path	frequency	19.05±16.27	23.05±19.21	n.s.
			duration	258.70±214.67	270.15±307.53	n.s.
	hand stereotype	Hands or foot licked by oneself	frequency	7.65±11.26	3.95±4.37	n.s.
			duration	184.70±277.84	50.40±60.23	n.s.
	Saluting/eye poking	Poking of one or more fingers into the eye	frequency	0.00±0.00	0.00±0.00	n.s.
			duration	0.00±0.00	0.00±0.00	n.s.
	Self-clasping	Use of hands or feet to hold onto part of body by oneself	frequency	0.00±0.00	0.00±0.00	n.s.
			duration	0.00±0.00	0.00±0.00	n.s.
	Floating limb	Unusual movement pattern of a limb; after visually tracking for a short time, the floating limb is often attacked viciously by oneself	frequency	0.00±0.00	0.00±0.00	n.s.
			duration	0.00±0.00	0.00±0.00	n.s.
Daily-normal behaviors	Locomotion	Moving bipedally or quadrupedally	frequency	42.25±25.98	59.55±15.36	*
			duration	2,515.35±606.79	2,475.55±325.06	n.s.
	Resting	Staying still without any other behaviour	frequency	11.05±9.40	28.00±12.56	****
			duration	309.80±365.58	564.40±434.72	n.s.
	Self-grooming	Pushing own hair aside and picking up something	frequency	7.13±7.74	10.00±9.61	n.s.
			duration	134.87±190.13	83.85±86.61	n.s.
Nocturnal sleep behavior	Sleep	The monkeys remained seated or lying with their heads down and their bodies still	frequency	27.31±13.02	37.31±11.46	*
			duration	164.61±77.37	156.89±67.09	n.s.
	Wakefulness	The monkeys remained active or sat or lay down for 3 times within 1 minute	frequency	28.31±13.02	38.31±11.46	*
			duration	672.19±26.35	642.68±65.48	n.s.
The daily state of the monkeys was analyzed by focus-animal sampling method, which was divided into two parts: daytime activities and nighttime sleep patterns. Video analysis The frequency and duration of each behavior were recorded according to the Monkey behavior scale by three independent persons skilled in video analysis. n.s., no sigificant; *, p<0.05; ****, p<0.0001.
